# Supplementary material for: A gene network regulated by FGF signalling during ear development
Source: Sci Rep. 2017 Jul 21;7:6162. doi: 10.1038/s41598-017-05472-0 (PMC5522468; doi:10.1038/s41598-017-05472-0)
Supplement: Supplementary file 2 — Supplementarty data set 1 [file 41598_2017_5472_MOESM2_ESM.xls]

## Sheet: Sheet1
NANOSTRING PROBE SET GENES AND TARGET SEQUENCE
GENE	Gene ID	Sequence
AATF	NM_001030724.1	TAAAGTGATTGACAGGTTTGAGGATGAGACTGCAGACGACGTTTTACCTGTTGGTAATATACGGAAAAAGGCTTCGGTCTCCCTCTTAGAAGCTGACCAA
ADNP2	ENSGALT00000020622.1	CAGTCACCAGCTAGTGCACCCTCTCCTCCAGTGGTTTTAACAACTCAGAGTATATCATTACAAGCTTCCCCACCTGATGCTGAAACAAGTCAGACCCTTG
AP-2	NM_205094.1	AGCTAGAGATTTTGGGTACGTTTGTGAGACAGAATTTCCTGCCAAAGCAGTAGCTGAATTTCTCAACCGACAACATTCCGATCCAAACGAGCAAGTCACA
AXIN2	NM_204491.1	GCAGTGTTTGAAGAGATCTGGGAAGACGAAACAATTCTGCCCATGTACGAAGGAAGGATTCTTGGGAAAGTAGAAAGGATCGATTGATGGCATCTGTGTT
BCL11A	NM_001031031.1	AGCCCAGCCCTCCGCCACCGGTAACTGAGAGGTAAATTCCTATTCTCATTTGGTTTAAAACACAAAATCTGAGTGCCTTGGATCTCTTGCGAGCGATGCT
BCL2	NM_205339.1	TGTTCGATTTCTCCTGGATCTCTCTGAAGACCATCCTGAGCCTGGTTCTGGTGGGAGCTTGCATCACTCTTGGCGCTTATCTTGGACATAAGTAGAGTCA
BCL7A	ENSGALT00000006984.1	TCCAGCACCAGAACAGAATTTGGCAACACAAGCAGATGGCACTGAAGTAAAGTCTGATGAAACTCAGTCAGAAGCAAAGGAGCAACCTGGTTCAGAAGAT
Blimp1	ENSGALT00000024824.1	GGAAAAGACTTCTTCCAAACCAACATTTCACCGGTTACTCCAGAAAAGGACTTGGATGATTTGCGTAAGAACTATAGCCCAGAGAGGTGTTTCTTCCCTC
BMP4	NM_205237.2	GGCCCGCCGCAGCCCCAAGCACCAGCGTTCCCGCAAGAACAAAAAAAACTGCCGCCGCCACGCTCTCTATGTGGATTTCAGCGACGTGGGTTGGAACGAT
CCND1	NM_205381.1	CGATTTCATTGAACATTTCCTCACTAAAATGCCTCTGGCAGAGGACACCAAACAGATCATCCGTAAACATGCTCAGACTTTTGTGGCTCTGTGCGCTACA
CDKN1B	ENSGALT00000023032.1	CCGGTAAACCACGAAGAGTTAAACAGGGACTTGAAGAAGCACCGCAAGGAAATGGAAGAGGCATGCCAGAGGAAGTGGAATTTCGATTTCCAGAACCACA
CHD7	ENSGALT00000036735.1	AGTCACCACAAAACACACCGCAAAAAGTGCCTGTCCTTCAGCATTCTCCATCGGAACCTTTTTTAGAGAAACCAGTGCCGGATATGACTCAGGTTAGTGG
CITED2	NM_206844.1	CGCGGCGATGCTGCCGCCCAATGTCATAGACACTGACTTCATCGACGAGGAGGTCCTCATGTCCTTAGTCATCGAAATGGGGCTGGATCGCATCAAGGAG
CNTNAP5	NM_001048079.1	CCTGGCAAAAAGGCGCAAACCTCAGATCTATACTGGGAATGTGACCTTTTCCTGCTCAGAACCACAAATTGTTCCCATCACGTTTGTCAGCTCCAGTAGA
CXCl14	NM_204712.2	TCCAGATTCCATGAGCATCTGTTGCACTTCAGATTTCACACCTGCCTGCATTGTACCGAGGCTGGGGAAAAAACAACTCTTGTTTGGCATTTTAAAGAGG
CXXC6 like	ENSGALT00000006478.1	GCCAGACAAGCAGAATTGTCAGCCTCAGTCAGACAGTTCTCCTTCTTCACAGATGATATGCCCGGTGGAAAAGGGTAGCTCCCATCGAGAACAGATGTGT
Cyp26A	NM_001001129.1	CCGGACCGCTTCATGTCTCCGTCTCCGGAGGACTCCTCTAGGTTCAGTTTCATTCCTTTCGGTGGGGGCTTGAGGAGCTGCGTAGGCAAAGAGTTTGCAA
Cyp26C1	XM_421678.2	ATTTCATAATAAACAGTGCCAAGGAGCACGGCAAAGAGTTCACCATGCAGGAGCTGAAGGAGTCAGCCATCGAGCTCATATTTGCTGCTTTTTTCACCAC
DACH1	ENSGALT00000027373.1	AGCTGACCGCAGTGGGGGCAGAACAGATGCTGAAAGGACAATACAAGGTTCACTAGATGCCTATGCCTAGCTCCCAATCCGGTTTCCCAAGATCCCCTCA
DBX2	ENSGALT00000038776.1	ACTCCAAAGAAAAAGAAGTGCTTTCAAACAGGTGCCTCCAAGAAGGTCTTCAGGAAAACTACCTCTCACAGTCTGCCATGAATTTTGCCTCCCCATGTCC
DLX3	NM_204804.1	AAGTGTTCCAGGACACGCGCCCCTATGTACCCACCTCTATATCCTCTCCTCTCCCAGCTCATCTCAGGAACAACGGGACTGCAAAGGGTTGAACTCGTGA
DLX5	NM_204159.1	CCGCTCCCTGGACTCCTGTGTTTTACTGTTAAGGAAGAATAACGAAAGGAATGCGGATGGGGGATTTTTAAAGGGAAACGAAACAAACAAACGACGACGA
DLX6	ENSGALT00000038006.1	CAGCAGAAAACGACGGTGATCGAAAACGGCGAGATCAGATTCAACGGGAAAGGGAAAAAGATCCGGAAGCCCCGAACCATTTACTCCAGCCTTCAGCTGC
DNAJC1	ENSGALT00000012853.1	CTACAGGCGGGTGAGAAAAATGAGCAATGCTGAGCTGGCATTACTCTTGTTCATTATACTCACAGTGGGTCATTATGCTGTGGTTTGGTCAATCTACCTG
DNMT3A	ENSGALT00000006362.1	CAGCTGGGAGGGAGACATTGGGGATGTGGCACTGCTGAGGGCATGGCACTCGGTGCACGTTTAGCTGGGGAGAGTTGGGGGCCAGCATCTACGGGGTGGC
DNMT3B	NM_001024828.1	GAATTTGGAATCGGGGAGCTCGTCTGGGGGAAGATCAAGGGTTTCTCCTGGTGGCCAGCGATCGTTGTTTCCTACAGAGCCACGTCCAAGCGCCAGGCGG
E2F8	ENSGALT00000006406.1	AAACCAGAAAGCATTAACCATAGCTCAGAAAACATGACCTTACAAGAAGAAAAGGTAAGAAACAATACATTGCAACTGCCTCCCCAGAAAGGCTGGCAGC
ECE1	NM_204717.1	CCAAGGAGCTGGACAAAGTCTTTAACGATTATGATGCTGTGTCTGACCTCTACTTTGAGAATGTCATGCAGTTTTACAACTTCTCGGCCAGGGTCACGGC
EEF1A1	NM_204157.2	TACTTTCAGTGTAGCTTTTCCGCTCCGGGTTTGCCGACGCCGTGCGGGTGTCGTTTCTCTTTGGCCGGAAGAAAGAAGCTAAAGACCATCCGAAATGGGA
en2	ENSGALT00000038721.1	CTCCCAGGCCGGCTCCAACGCCGGGAACCAACCCATGCTTTGGCCCGCTTGGGTGTACTGCACGCGGTACTCGGACCGACCGTCTTCAGGTCCCCGCTCC
ERNI	ENSGALT00000025383.1	CTTTGGACTCTGGGCTGGAGAAAGGGTATTCCACGAGATTTGATGAATGGATTACCCACAGTCAGATTAGAGAAATTAGTTAACTGCTGGCCAGAACAAA
ETV5	ENSGALT00000009265.1	CTCAGGTCCCCGACGATGAACAATTTGTCCCAGATTTCCAGTCTGACAACCTGGTCCTGCATGCCCCACCTCCAGCCAAGATCAAGCGGGAGCTGCACAG
EYA1	ENSGALT00000025181.1	AGCTCAGCAGCACTTTGAAACCCCAGAGCCTCCTTCTGCCCATGGACGGTACGCCTGTGTCTTGTGTCAGCATTGGACTACAGAACTTTGTGATTTCAAC
EYA2	NM_204915.1	TGACAGACTGAAGCTTAACCTTACTAACATTTATGCCACGGCTCCAGATGACATAGAAGGCAACAGTAAAGCAGCACCACAGTGTCCTCTCCATCTTTAC
EZH2	ENSGALT00000020263.1	AGCTCAGAATGCCAAAACAGGTTTCCTGGATGTCGTTGTAAAGCACAATGCAACACTAAGCAGTGTCCATGTTACCTAGCTGTTCGTGAATGTGATCCTG
FGF3	NM_205327.1	GGCAGGCTTTATGCATCAGAGAACTATAACACAGAATGTGAGTTTGTGGAGAGGATTCATGAACTGGGCTACAACACCTATGCATCCCGTCTGTACCGAA
FOLLISTATIN LIKE 4	NM_204502.1	TGTTCGGTATGAAGACACTGGTGCCTATACCTGCATTGCTAAGAATGAAGTGGGAGTGGATGAGGACATATCTTCACTTTTCATAGAAGATTCCGCAAGA
FOXG1	NM_205193.1	CATGCCCTACAGCTCGGTGTTGACTCAGAACTCCTTGGGGAACAATCACTCCTTTTCCACGTCCAACGGGTTGAGCGTCGATAGACTCGTCAACGGGGAG
FOXI1	ENSGALT00000003284.1	ACTGTGAAAAGATGTTTGACAATGGCAACTTTCGCAGGAAGAGGAAAAGGAAGTCTGATATTGGGGCTAGTTCTGCCCATCTGACATCTGAGAAATCCGA
FOXI3	ENSGALT00000037124.1	GAGCTGGACCCATCGCCTTCTGCCAGGGACCATCCCAAAAGCTCCTCTCCCTCCGGTATCATTTCATCCACCCCGAGCTGCCTCAGCACCTTCTTCAGCG
FOXM1	ENSGALT00000029983.1	GAAATGTTTCACCATACTGAAGTCACCATCTAAGGGTGTTTCTGACGCATTAGTTATAAAGAGGTGTGAGAGGCGGGAAATGAGCAGATCCAGAAGGAAA
FOXN2	NM_001039284.1	TAAGCCTAATCTCGTTCAAGCACTGAAAAAGCAGCCTTTTCCTTCAGCACTTGCATTTTACACTCCACCGGCATCACCACCAAGTAGGTCATCTTCTCCT
fzd7	ENSGALT00000031605.1	TTCTGAGCAGAAAGGCGTAAGCATGGGATCGGTTTTTATGGGCAAAGTAACAAAAAGAAGTCGTTGAGGTTCACCCTTGGATGTGAGGAGCTCGCAGAAA
GAPDH	NM_204305.1	CATGTTCAAATATGATTCTACACACGGACACTTCAAGGGCACTGTCAAGGCTGAGAACGGGAAACTTGTGATCAATGGGCACGCCATCACTATCTTCCAG
GATA2	NM_001003797.1	CACCCAGAGATCGAGAACATGGGGCTTTACCTAAGACAACACCAAGTAAGAAAGTGTTCTGCCAAGAGGAGAATGTAGGGATGGCAAAAAAAGGGGATCT
GATA3	NM_001008444.1	CTCTCGCCGAGGAAGTGGATGTACTTTTTAATATCGACGGACAAGGCAACCCCGTGCCTCCGTATTACGGCAACTCCGTGCGAGCCACCGTGCAGCGGTA
GBX2	NM_205068.1	TGAGCGCCGCTGGGGGGGCAAAAAAGTTGACAACCGGGGTTTTCGCCGGACCCGCTCTGAAAAGCGAAACGAGCGACGGAAACCAACCCAAACAGACGAA
GEMININ	NM_001031010.1	TCCTAACCGCGTGACTTCTGGCCGAGTTCTCAGTATTGCTTGATCTGATGAATTCCAAAATGAAACAAAGCCTGAATGTGGAGAACCCGTCTGGATCTCT
Hand1	ENSGALT00000046051.1	TCCACGGGCAGAGCCCCGCGTACGGCCCCGCCGAGTTCGGCTCGGGAGGAGCGGGCAGGCTGGAAGCGCTCAGCGGTCGTTTGGGGAGAAGGAAAGGGGT
HDAC1	ENSGALT00000005221.1	GGGACAGGCTGGGTTGTTTTAATCTGACCATCAAAGGTCATGCCAAGTGTGTGGAGTTTGTCAAAAGTTTTAATTTGCCTATGCTGATGCTGGGAGGAGG
HESX1	NM_205012.1	CACAGTCACTGAAAGGTTATCTTTCAAACGAGAATTGAGCTGGTATAGGGGTAGAAGACCGAGAACTGCTTTCACTAGAAACCAGATTGAAGTCTTGGAA
HEY1	ENSGALT00000025381.1	TCATGCTTTGGCTATGGACTACCGGAGTCTCGGGTTCCGAGAGTGCCTGGCTGAAGTGGCTCGATACTTGAGCATTATAGAGGGCCTGGATGCCTCTGAC
HEY2	ENSGALT00000023951.1	ATAGAGAAAAGGCGCCGGGATCGTATAAATAACAGTTTATCTGAGCTGAGGCGGCTGGTGCCAACTGCTTTTGAAAAACAAGGATCTGCCAAATTAGAAA
HIF1A	NM_204297.1	TATGGTGCTTTCTGAGGATGGGGACATGATTTACATGTCTGAAAACGTGAACAAGTGTATGGGACTCACTCAGTTCGATTTGACGGGGCACAGTGTATTT
HMGXB4	ENSGALT00000020504.1	CCGGCTGGAGTGAGGCCGAGGCCCGCTCGGAACTTTTCCTGTAGATGGGAACAGGGGAAGGAGCCCAGACGTGGCAACATATTCTCAGGCTCCTGCAGGA
HMX3	NM_001007985.1	GCCGAGGGCTCTGTTCGCCCCTTCGGGCAAAGCGGACGGCTCCGGCTTCGCCCTCTCGCAGGTGGGAGATCTCTCCTTTCCCCGCTTCGAGATCCCGGCG
HOMER2	ENSGALT00000009667.1	TCAAGAGAAAATTGAGACCTCAAGCAATCATTCACAGGAGTCCGGGCGTGAAACACCATCTTCCACCCGAGCATCGAGTGTGAACGGGACAGATGATGAG
HPRT1	NM_204848.1	CTGTCTCTACTTAAGCAGTACAATCCAAAGATGGTGAAAGTGGCCAGTTTGTTGGTCAAAAGAACTCCTCGAAGTGTGGGATATCGGCCAGACTTTGTTG
HSF2	ENSGALT00000031736.1	TGGGAACAAAGTGCCTGTACCTTGCTAAATCTTGGTTCTGCCTTACTTTCACTTCAGTGGAAGTGCTTATACATAGCACAAACTGGGGACGAAGTTCTTT
Id1	ENSGALT00000010025.1	TGCTGAGAGCATTCCCTGTATTGTATATTACAATGATGCCGGAGAATATTGTTCTACAATAGCTGGAGTTTTGTTATTAAACAAGCCCTGATTACCAGGC
Id2	ENSGALT00000036925.1	AAGCAGACTTTGCCTTTTCTTCCAAAGGTGGAGCGTGAGTACCAGAAGGACCCGGCGTTCAGTTCTTTAGGGGAGTCCGGGGTCAGAAATTGCCTTTCTG
ING5	NM_001031312.1	GGATTTGAAGGATAAACTGGAGGGCAGTGACTTTGAGAGCTCTGGATCACGAAACCTGAAAAAGGGAAAAAGTCAGAAAGACAAAAGAAGCTCTCGTGGC
IRX1	NM_001030338.1	GCAAGTTTCACAACTGGACAAATGGGGCTTTTCTCACGCAGAGTTCCCTGCTAAACGTGAGGTCGTTTTTGGGAGTAAATCACCACCATGCCACTCACCA
IRX2	NM_001030336.1	GACTGTCCTAAATGCCAGCTCTGTCCACAAGCAGAGCAGTGACTCTTTGAAAACGATCACTAACCAGCTAGAACAACATTACAGGCCCTCTAGTTATGAC
IRX3	AJ238355.1	CCCAAGAACGCCACCCGCGAGAGCACCGGCACGCTCAAGGCCTGGCTCAACGAGCACCGCAAGAACCCGTACCCCACCAAGGGTGAGAAGATCATGCTGG
KERATIN 19	NM_205009.1	GATCGCTACTTACCGGCAGCTCCTGGAGGGTCAGGAGTCCCAGTTGTTTGGATCCCTTTCTGGATCTCCCGACAAAAGAGACAAGCCGGCAGATGGAAAA
klf4	ENSGALT00000042652.1	TGCCTTAGAGATTCAGTATTTACAGCACAAGGACTGCTTTCCGCAAGAAGGGGAGAACCCAGTTTAAGCACTACAGAGAATCATGGTGAAGTCTTCCAAA
KREMEN 1	ENSGALT00000009327.1	TGGACCATACAAGTCCCAGGAGCTTCTCAAATCCTCTTCAGCTTTGTCCTTTTTGAAATCAAAGATGCCACAGACATGGTGGAGTTGCTGGACGGCTATA
LEF1	NM_205013.2	ATCATAAAGACAATCACTGCCAAAATCCTTCACTATCACGAGGTCCAGCCCTGATATAAATAGAGCGAATAAGCTCCTGGGTCAGCAGAGCAGCTTTTGT
LMX1A	ENSGALT00000005411.1	AGATGGGACAGATACGGTGTAAAGGGAATCCTTCCCCTGCCAAGCAAATATTTAGAAAGGTGTCCCCACAAATCTGTACCCCATCCCCAGGTAAAAGTGA
LMX1B	NM_205358.1	TTGTGATGAGAGCCCTGGAGTGTGTTTACCACTTAAGCTGCTTCTGTTGCTGTGTTTGTGAGCGACAGCTGAGAAAAGGGGATGAGTTTGTTCTTAAGGA
LRP11	ENSGALT00000031799.1	GCTGTACTACCTTTGGCCTTAGGTTTGGCCATCACTGCTTTACTGCTGCTTATGGTTGCTTGCAGACTGCGTTTAGTGAGACAGAAGCTTAAAAAAGCTC
LZTR1	ENSGALT00000000524.1	GCAGAGCATCATCAGTGCTGGGCGTTGCGTCCTTGCAGTTTGCCAGTTCACATTCGAAGATGTGTATGTCTAAAACCAAGAGAGCTGTGCTTCGGAACGG
MEF2D	ENSGALT00000023483.1	CAGGTGACCTTCACCAAGCGTAAGTTCGGCTTGATGAAGAAAGCCTACGAGCTGAGCGTGTTGTGCGACTGCGAGATCGCCCTGATCATTTTCAACCACT
meis 1	NM_001139477.1	ACTGATTTTTGAGAAATGTGAATTAGCCACATGCACGCCCAGGGAGCCCGGGGTAGCGGGAGGCGATGTTTGCTCCTCCGAGTCTTTCAATGAAGACATA
MIER1	NM_001031292.1	TGCCATTCCTGAGGGATCGCATATTAAGGACAATGAGCAGGCGTTGTATGAGCTGGTTAAGTGCAATTTTGATACTGAGGAATCTTTACGAAGGCTGAGG
MLLT10	ENSGALT00000012873.1	AACACTGACTTCAAATCCCAGCCCTTCTCATCAAGTACATGCCTTTCCTGTGCAAGCAGTAATTGCATTAGCACCTAGCACGGATTCCTTGAACAGCAGT
MORC2	ENSGALT00000012146.1	TTTATACTGAGCGCCGAGAAGACCTGCGAGGTGGATTCATGCTGTGTTTTTTGGATGATGGAACAGGAATGGATTCAAATGAAGCTGCCAGCGTTATTCA
MSX1	NM_205488.1	AGCGCCCGTGCGGCCCCTGGCAGAGACTTCTCCGCTCCCTTCATCCAGACCTTCAACCCTGGGATCTGTTCTGTGCCTGGCAGGAAGGAACCCGTGGTGC
MTA3	ENSGALT00000016137.1	GACTGCTTGCGCCCTCCAACCACTCTTCACTTAGTATTTTGGGAAAAAGGAACTACAGCCATCATAATGGTCTTGATGGTAAGATCACTTGGACTTCTGC
Myb	ENSGALT00000022624.1	CTGAAGTAAAAAAGCATTACTACACACGCTAGTCTGTGCAAAGGGGAAAGACTGATCCAGTTCGTGAATGCTCAGACATCCATTCCTCTTGAAATACTCT
MYNN	ENSGALT00000015328.1	ACCCTCGGAGATGTCTTTACCGCTTCCTCTTCCCATTGGTACCGAAGACCATCAGATGCTTCTTCCAGTGGCAGGTAGTCAGTCCCCATCATCAGAAACA
NFKB1	NM_205134.1	GATGAAGGAAACAAACCAAAGTGTGGTTGTCAGGATGGTCTGTTCCTGGAGAAGGCTATGCAGCTTGCCAAGCGTCACTGCAACGCTCTCTTTGATTATG
Nkx6.2	NM_001199548.1	TGGCGGGACCCGCGCCTCACCTGTCCCGCTCAGACGGGGATGGTTTTGGACAAGGACGGGAAGAAGAAGCACTCGCGCCCGACTTTCTCGGGGCAGCAGA
N-MYC	NM_001031091.1	ATGCCGGGAATGATCAGCAAGAACCCGGACCTCGAGTTCGATTCCTTACAGCCTTGTTTCTACCCGGACGAAAATGATTTCTATTTATGCGGGCCGGACT
NPAS3	ENSGALT00000016244.1	TGGACTTGTTGAATAAGGGTCAGTGTGTAACAAAGTATTACCGCTGGATGCAGAAGAATGGAGGTTATATCTGGATACAGTCCAGTGCAACCATAGCTGT
NSD1	ENSGALT00000004699.1	ACTGAAACGCAGTGAATTTTGTAACCTTAGGATCCCCTACAGAAGGCAGAAGTCAGGGTCTGGAATTGCAAGTGCCACCTTGGAGGATCGAATAATTGAT
OTX2	NM_204520.2	GCTGACTGCTTGGATTATAAAGACCAGACATCCTCATGGAAGTTCCAGGTTTTGTGAAGGCCCGTGGGAACCTTTGTGATAATAAGAGAAATCGTGACGA
patched 1	ENSGALT00000020601.1	AGGGTATTTCTCCAGTGACTTCAGGGAGTCTTATCTTTGCCCACAGACCTTCCTAGCGCAGCAAATGGGGATAACTAGAATGCACAAGTTTCCATGCCTT
PAX2	NM_204793.1	CCTAAGTCTTGAAGTTGAGTTTTAGAGGCGACACGGCGGCTTCAGCCGATTTCTTCCCTTTCCTTTGCCTCCCCATGGATATGCACTGCAAGGCAGACCC
PAX3	ENSGALT00000040854.1	ATCGGCGGCAGCAAACCCAAGAAAATGAAAATGGATACAGAGTGTGCTGAAACTTTGCTAGAACAGCAGCAAGCTGAGCTTAAACGTTTTCTAACATATG
PAX6	NM_205066.1	AAGAGTTTGAGAGAACCCACTATCCTGATGTGTTTGCGAGAGAGCGACTAGCTGCTAAAATAGACTTGCCTGAAGCAAGGATACAGGTGTGGTTTTCTAA
PAX7	NM_205065.1	AGAGACAATAGGTTGGGTACATTTATTAACCCGAGTTCATGCCTCCTCTACTGGCCATGTGTCTGCCCATGCTAAAGACCTTCCATTGATCTAGTAGTTG
PCNA	NM_204170.1	AGCAGAAGACAATGCGGATACGTTGGCTCTAGTGTTTGAAGCACCAAATCAGGAAAAGGTTTCTGATTATGAGATGAAGCTTATGGACCTCGATGTGGAG
PDLIM4	NM_204839.1	CTGCAGCCCGAGTAAAATGCCTTTCTGTAGATAAAACCGTTTACACTTGGGATCTCCAGGGGATGGTGTTGAAAGCGTATGAACAGGTTTTTCCCTTCTC
PEA3	ENSGALT00000031379.1	GGTTCCAGACAGCGATGAGCAATTTGTGCCTGACTTCCATTCAGAAAACCCTTTTCATAGTCCTCCTGCAAAGATTAAAAAGGAACCACAGAGTCCCTCC
PHF10	ENSGALT00000018250.1	TCTTGCCTACAGAGAGAACAAAGGTTAGTCCTTATCCAGTGGCTCTCATACCCGGCCAGTTCCAGGAGTACTACAAAAGATATTCTCCAGATGAACTTCG
PHF20	XR_026848.1	TTCCTGTTGAATCTGACCAAAGTTTTGGTGAACAGGCGTCTCCTGGAAACGCATCACATAGCACGGTACTCAGTACGGATGCCAGTTTACAAGAAGAAAA
PNOC	ENSGALT00000026828.1	AGGCACAGGCAAAATTAAACCCTGCTCCTGTCCACCCAAGCAGCCTCCAACCTCTCTCTGACGGACCCCAAAGCGCTTCAGACTCGCACGCGTCCCGAAA
POGZ	ENSGALT00000041392.1	CACGCTCACCATCAGGAGCACAGTGCCGCAGTCCCAGTCACAACAGCAAATGAGCATCGCGAGCTTTGTGACCGTAAAGAGACCCGGAGTGACTGGTGAG
PSIP1	NM_001031610.2	CAGGGTGGATGAAGTTCCTGATGGAGCAGTAAAACCTCCAACAAATAAAATGCCTATTTTCTTCTTTGGCACCCATGAGACGGCGTTTTTGGGACCAAAG
ripplya3	XM_004934542.1	AACTTTCCAGTACAAGCCACTATTCACTTCTACAATGATGACACTGACTCTGAAGAAGATGAGGAAGAAACCAGTTCAGCCTAGTAATTAACAATTGCAA
RRN3	ENSGALT00000034401.1	AAATCAGAAAGAACTCTGGATGCTTACTTGTGGAATTTAGAATTGTCTGTTTATTATATCTCACTTCAAACAGTGCTGCTAGACCTGATTCTAGAAATAC
RX1	ENSGALT00000021906.1	CTCGAGGAGTGATGGCTGCTGTCCCAAAAGCTCCCGGAGGACACGGAGTGCAGAGCCCACCTGCAGCACGCGGGGATGGGTTTGGGGGCACCAAGATGTT
RYBP	ENSGALT00000012632.1	CCTTGGACATCAACCTCTTACTGATGCAACCAGGATAATTTCTGCTTGCCGTGGGCATCTGGCCACCAAGGAATTTCTCACCCTAATGATTACTCTTGAC
SALL1	NM_204707.1	CCAGTATCGGTCCTAATCAGAACTCTTCGGTCATGCCTGCTAATTCACTGTCATCACTCATAAAGACAGAGGTTAACGGCTTCGTGCACAGCTCCTCTCA
SALL4	ENSGALT00000012710.1	TCGGCTGTTTCTTCTGTCATAGATTCCTCAAAGAGGGTGAAAGGGAAAGCAAATCGAGCGCAGAGGAGCCCGTTCTTCAATCACAAGTGTAAATTCTGCG
SDHA	ENSGALT00000021508.1	TGGATGTCAAGTCGGGGAAGGTTACCTTGAAATACAGACCTGTAATTGACAGAACTTTGAACGAAGAAGACTGTTCAAGTGTTCCACCTGCTATTCGCTC
SETD2	ENSGALT00000008839.1	GTTTGCCAAGCAGGGGAAAATGCCCTGTTACTTCGACCTCATTGAGGAAAATGTGTACTTGACAGAAAGGAAGAAGAGCAAATCCCACCGGGATATTAAG
SIX1	NM_001044685.1	TCCTAAAGGGAGCTCGTGGACACGGACTCTCGGTTGTACATAGCGGACGGTGATCCTGAACGTGACTTCGGCTCTTCTCCACGGTCTCAGCTCCAGGTCCGG
Six2	NM_001044695.1	CGTAGGGTGCGCGGCGGGGCAGGGCTCACCATGTCGATGCTCCCGACTTTTGGCTTCACCCAAGAGCAAGTGGCTTGCGTCTGCGAGGTGCTCCAGCAAG
SIX3	NM_204364.1	GTTTCCAGTTTGACAGAAAGAGCCGAGACGGGCACCTCCATCCTTTCGGTAACCTCCAGCGACTCGGAATGTGATGTATGATATCGGAAAACAAACAAAC
SIX4	ENSGALT00000028076.1	AGCGTGGGGGCTTCGCAGCCGGTAACTTTAAATTCACCCAAAACCACTTCAAGTGCTGTGAGCAACGGGGTGTCCATCACTGACATCATGTCGTCTTCTT
SMAD6	ENSGALT00000012764.1	AAAGCTTGAGGACGTCCCGTTTGGGCCTGGAGGAGCTCTCTCTGCATCTACTTTCTGGGGGGCTGTTGAGCCTTTACAAGCAGAGCACCTTGCAGCCTGC
Snail 2	XM_419196.2	AGTCCCATTAGCGATGAAGAAGAGAGAATCCAGTCCAAGCTTTCAGACCCTCATGCCATCGAAGCTGAAAAGTTTCAGTGCGGTTTATGCAACAAGACCT
SOX10	NM_204792.1	CTTTCTTGACCCCGGCTATCGTTGGCTCACCCGCCTACAGAAAGGTTTTTCGTCCTTTCGCCCTGTACCGATTTCACGCAGGCCACACAACTGGCTTGCA
SOX2	NM_205188.1	AGGAAAACCAAGACCCTGATGAAGAAGGATAAGTACACGTTGCCAGGGGGCTTACTGGCGCCGGGCACCAATACCATGACGACCGGGGTAGGGGTTGGGG
SOX3	NM_204195.1	CTTCCCACCTTGCCGAGCGCCGCTCGGTTCGTGTCCGCAATTCGTAGAGTTTTTAACTTTAGGGTTTTGTTCCTACGGAAAGGGGGCGGTGGGAGAGAGC
SOX9	NM_204281.1	GTGCCGCTTTCTCGCATGAATCTCCTAGACCCCTTCATGAAAATGACAGAAGAACAGGACAAATGCATTTCTGACGCCCCCAGCCCCACCATGTCGGATG
SP4	ENSGALT00000017736.1	AGTCCCTCTAGCAGTAACAATGGAAGTGCATCTCCTACAAAAACCAAATCGGGCAATTCTTCTGCAACAACCCCTGGACAATTTCAGGTCATTCAAGTAC
SPRY1	NM_001097524.1	ATCCAGACGCAACCCAAGCAGTCGTCGTTGATTGTAGATGATCTGAAGGGTCCTTTGAAAGAGGACTTGACACAGCACAAGTTTATCTGCGAACAGTGTG
SPRY2	NM_204800.1	AGGGCTGGATTTATTTGCAAACCGCAGGAAGAAGAAAATACAACAGAGAGAGGGGTTTGGTGCAGCGCCGCGATCACGGATTTCAGATGTGTTCTAAGCC
SSTR5	NM_001024834.1	GATTAAAGTCAAATCTTCAGGGATTCGTGTTGGGTCTACAAGGCGCAGGAGGTCAGAGAGGAAGGTGACCAGAATGGTGGTGATCATTGTGGTCGTCTTT
STOX2	ENSGALT00000017319.1	TCCCGCAGCGAGAAGGACTACCGGCTGCACAAACACTTCCCGCCGGCTTTCATCTCGCAGGCGTCGCGGGGCTACATGACATCAGGTGATGTATCACCAA
TBL1XR1	NM_001031369.1	TCCCTAGATTGGAATAGCGAAGGTACACTTCTAGCAACTGGGTCTTACGATGGCTTTGCAAGGATATGGACTAAAGATGGTAATCTTGCCAGCACCTTAG
TBX1	XM_001234619.1	ACCTTCCAGGTGAAGATATTCGGCATGGACCCCATGGCTGACTACATGCTCCTCATGGATTTCGTCCCCGTAGACGACAAGCGCTACCGGCAAGTACCCC
TBX2	ENSGALT00000039210.1	GCGCCACGCACCAACCCGAGCTCCTGCACCCCATCCCCTGCCCCTTTTTGGGTCTGTTTTCACGATGATGCCCAACCCGAACAGCTGCTGACACAGAACA
TBX3	ENSGALT00000010560.1	AAATCGGGAAGGAGAATGTTTCCTCCGTTTAAAGTGAGATGCACTGGACTGGATAAAAAGGCCAAGTACATTTTATTGATGGATATTGTGGCGGCTGACG
TGIF2	ENSGALT00000030938.1	CTGCTCCCTGACATGCTGCGCAAGGATGGGAAGGACCCCAACCAGTTCACCATCTCTCGCCGAGGGGGCAAGGCTGGCGACGTGACCCTGCCGCGGGGGG
TOX3	ENSGALT00000005929.1	CTCCCCTCCATTACTATATCCAGAAATCTCATGGAGCAAGATGGCGTCATCCACAGCAATGGATTGCACATGGATCAGAGTCACACCCAAGTTTCGCAGT
TP53	NM_205264.1	GAGGATTATGGGGGGGACTTCGACTTCCGGGTGGGGTTCGTGGAGGCGGGCACAGCCAAATCGGTCACCTGCACTTACTCCCCGGTGCTGAATAAGGTCT
TRIM24	ENSGALT00000020916.1	TTTATCACTGTCAGTTGTTGAAAGGGGAAGAGCCATGACTGCTTTGACCTGGAGGTCTGTGGACATTTACTCGACTTTCTACCCCTTGTCTGAAACACAA
WHSC1	ENSGALT00000025327.1	AGTGAATCGTGAGTGTTCTGTCTACTTGGGCAAAGCACAACTTTCTGCCACTCTACAGGAAGGTGTCATGCAAAAATATAACGGCCACGACGCTCTTCCA
YEATS4	ENSGALT00000016197.1	ACCGCCGTACGAGATCACCGAAACGGGCTGGGGCGAATTTGAAATCATCATCAAGATATTTTTCATTGATCCAAACGAGCGACCCGTAACCCTGTATCAC
ZFHX1B	ENSGALT00000020339.1	AGCATGAGCGTTACCTGTGTAAAATGAATGAAGAGATCAAGGCAGTCCTTCAGCCTCACGAGAACATGGTTCCCAACAAACCTGGAGTGTTTGATAAGCA
ZHX2	ENSGALT00000026439.1	TAACAAATTTCCTTACCCCACGCAAGCAGAATTGTCGTGGTTGACAGCAGCATCAAAGCATCCTGAAGAACAGATCCGAATCTGGTTTGCTACGCAACGT
ZIC1	NM_204254.1	CTGCTCTGTTCCAAGGCTTGGTAGGCGAAGGGGTTAGTAGGATGCATAAGAAGACAAGGTTACCAGGGCAAATGCCAACCGTGTAGGGCTGTACTGGAAA
ZIC2	XR_026941.1	CTGCAAGTGGATCGACCCCGAGCAGCTGAGCAACCCCAAAAAAAGTTGCAATAAAACTTTCAGCACCATGCACGAGCTGGTCACCCACGTCTCGGTGGAG
ZIC3	ENSGALT00000010497.1	GCCCTTCAAGTGCGAGTTTGAGGGCTGCGACCGGCGCTTCGCCAACAGCAGCGACAGGAAGAAACACATGCACGTCCACACCTCGGACAAGCCCTACATC
ZNF217	ENSGALT00000012648.1	AAATAAAGGTAGCCAGACTGAAACTACAGGGAAGTCAAAAGTAAATAAAAACAGCAGTTATACAGGGAATAGTAACTTATACCGACACAAATTGAAACAT
ZNF423	ENSGALT00000006188.1	ATTACTCACTGTGGCCCAAATGCTACCCCTCAAGACGGTAACAATGCTTTCTTCTGTAACCAGTGCTCAATGGGCTTTCTGACCGAAGCAACCTTGACTG
ZNF462	ENSGALT00000024915.1	CCGAACCGTGAAAGGAGTGCTCATTCATTATCAAAAGAAGCATCGTGACTTCAAAGCTAATGCAGATGTGATTAGACAGCATACAGCCACCATTAGAAGC
