# Supplementary material for: A gene network regulated by FGF signalling during ear development
Source: Sci Rep. 2017 Jul 21;7:6162. doi: 10.1038/s41598-017-05472-0 (PMC5522468; doi:10.1038/s41598-017-05472-0)
Supplement: Supplementary file 3 — Supplementary data set 2 [file 41598_2017_5472_MOESM3_ESM.xls]

## Sheet: FGF 6h
Normalized NanoString data after 6hrs culture
Cnt samples (3 biological replicates)
+ FGF2 samples (3 biological replicates)
Fold Change = +FGF2/Cnt		(Highlited in red >=1.25; Highlited in blue <=0.25)
p-value <=0.05 highlited in green
Genes	6 HRS
	Cnt				+ FGF2				Fold Change	P-Value	Expression Domain
	1	2	3	AVG	1	2	3	AVG
Upregulated genes (FC>=1.25; pvalue<=0.05)
CXCL14	0.000174124	0.000259566	0.000395474	0.000276388	0.0183003	0.0224418	0.009802	0.016848	60.9579	0.011215	Otic gene; tip OEP; FGF responsive gene (Yang et al. 2013)
HEY2	0.000210878	0.000185617	0.000170566	0.000189021	0.00178414	0.00124013	0.00134094	0.00145507	7.69796	0.00164202	Epibranchial gene; lateral OEP
HESX1	0.00102683	0.00131128	0.00279449	0.00171087	0.0160822	0.00689651	0.0108113	0.0112633	6.58342	0.0245465	Anterior Neural Plate; Otic
GBX2	0.000879811	0.000621091	0.00463541	0.00204544	0.00964165	0.00583025	0.0146296	0.0100338	4.90546	0.0491005	OEP; FGF responsive gene in mouse (Urness et al., 2010)
FOXI3	0.00334604	0.00786804	0.00451879	0.00524429	0.0134652	0.0173316	0.00900824	0.0132683	2.53005	0.0438054	OEP; Epibranchial
ETV5	0.00274694	0.00199325	0.0042439	0.0029947	0.00712197	0.00591477	0.0086011	0.00721261	2.40846	0.0144438	OEP; FGF responsive gene (Yang et al. 2013)
Upregulated genes (Not significant)
PAX2	0.00104153	4.85462e-06	0.000670362	0.000572249	0.00949399	0.00241042	0.0051763	0.00569357	9.94946	0.0698238	OEP; Otic & Epibranchial placodes
TBX1	0.000229256	-3.36187e-06	0.000195556	0.000140483	0.00188468	0.000232386	0.00116988	0.00109565	7.79914	0.119631	Otic; FGF responsive gene ( Abello et al., 2010)
BMP4	0.00147523	0.00118803	0.00312769	0.00193032	0.00367233	0.00285903	0.00349299	0.00334145	1.73104	0.0967133	Neural Crest; possibly OEP
HEY1	0.00247496	0.00245337	0.00299441	0.00264091	0.00331103	0.00630487	0.00334929	0.00432173	1.63645	0.170507	OEP; Epibranchial; FGF responsive gene (Yang et al. 2013)
MLLT10	0.000471835	0.000349947	0.00125346	0.000691747	0.00114637	0.000707002	0.00135463	0.00106933	1.54585	0.330767	Broad expression
ZHX2L	0.00285721	0.0017221	0.00323598	0.0026051	0.00472168	0.00219587	0.00464941	0.00385565	1.48004	0.256968	Neural Plate
ZIC3	0.011116	0.00161529	0.0211787	0.0113033	0.0152591	0.00723459	0.0275179	0.0166705	1.47484	0.546911	Neural Plate and cells sourrounding otic vesicle
EYA2	0.00467288	0.00560029	0.00181156	0.00402824	0.00556367	0.0106674	0.000968014	0.00573304	1.42321	0.603076	PPR; FGF responsive gene (Yang et al. 2013)
CHD7	0.00485665	0.00458144	0.00503525	0.00482445	0.00653447	0.00505006	0.00789971	0.00649475	1.34622	0.115555	Chromatin remodeller; Neual Plate and PPR
ING5	0.000835705	0.00110586	0.00087028	0.000937283	0.00133173	0.00106459	0.00138884	0.00126172	1.34615	0.0686203	aPPR
ZNF462	0.0100537	0.00707925	0.0117159	0.00961628	0.0122116	0.00895751	0.0168637	0.0126776	1.31835	0.314706	Neural Plate and PPR
Not changing genes
CCND1	0.0102449	0.00803237	0.0117825	0.0100199	0.00970449	0.0121238	0.0155123	0.0124468	1.24221	0.29282
LEF1	0.00256317	0.00251088	0.00228637	0.00245347	0.00363149	0.00225438	0.00325349	0.00304645	1.24169	0.230362
AXIN2	0.00210741	0.00137701	0.00174492	0.00174311	0.001803	0.00172775	0.00284293	0.00212456	1.21883	0.412153
HMGXB4	0.00114812	0.000933318	0.00102855	0.00103666	0.00151395	0.00101908	0.00120409	0.00124571	1.20165	0.254274
ZNF217	0.0124906	0.0116558	0.0183715	0.0141726	0.0146119	0.0143538	0.0216092	0.0168583	1.1895	0.445945
ZIC2	0.0162065	0.00159885	0.0208288	0.012878	0.0169745	0.00655193	0.0221497	0.0152254	1.18228	0.766675
FOXN2	0.00125103	0.000851153	0.0014867	0.00119629	0.00144798	0.000980069	0.00180283	0.00141029	1.17888	0.517619
PDLI4	0.00521685	0.00358725	0.00634305	0.00504905	0.00522122	0.00652592	0.00606586	0.00593767	1.176	0.372873
MYNN	0.00189424	0.0016728	0.0027695	0.00211218	0.00225541	0.00206583	0.0029832	0.00243481	1.15275	0.500584
SETD2	0.0035923	0.00309426	0.00754256	0.00474304	0.00455202	0.00339216	0.00841292	0.00545237	1.14955	0.749051
MORC2	0.00198612	0.00192751	0.00331095	0.0024082	0.00241249	0.00203333	0.00365379	0.00269987	1.12112	0.684015
ZFHX1B	0.00398557	5.41536e-05	0.00525182	0.00309718	0.00384513	0.000973567	0.00553897	0.00345256	1.11474	0.871119
MSX1	0.0217527	0.0101276	0.0280758	0.0199854	0.0240246	0.0215706	0.021226	0.0222737	1.1145	0.689763
ZNF423	0.0103588	0.00382552	0.0125905	0.00892494	0.0112597	0.00555068	0.0129394	0.00991658	1.11111	0.788178
SOX3	0.00180235	0.00217401	0.00451879	0.00283172	0.00229311	0.00220237	0.00485811	0.00311786	1.10105	0.825646
SDHA	0.00446338	0.00462252	0.00448547	0.00452379	0.00464942	0.00461446	0.00550475	0.00492288	1.08822	0.247976
YEATS4	0.00290131	0.00296279	0.00497694	0.00361368	0.00318851	0.00246893	0.00608981	0.00391575	1.08359	0.827648
HOMER2	0.00211844	0.00302852	0.00145338	0.00220011	0.0024282	0.00343117	0.00125883	0.00237273	1.07846	0.834897
HSF2	0.0030226	0.00241229	0.0038524	0.00309576	0.00352781	0.00257296	0.00391382	0.0033382	1.07831	0.695975
AATF	0.00366213	0.00350508	0.0055517	0.00423964	0.00425984	0.00380826	0.00562792	0.00456534	1.07682	0.722736
N-MYC	0.00909078	0.0032175	0.0152311	0.00917979	0.0102323	0.00759868	0.0116803	0.00983711	1.07161	0.8665
CDKN1B	0.000901864	0.00187	0.00088694	0.0012196	0.00107725	0.00165623	0.0010775	0.00127033	1.04159	0.899768
MEF2D	0.00209639	0.00306139	0.00206979	0.00240919	0.00212974	0.00277451	0.00257948	0.00249457	1.03544	0.832339
HPRT1	0.00272121	0.00256018	0.00315268	0.00281136	0.00287433	0.002729	0.00309953	0.00290095	1.03187	0.687652
SP4	0.00236837	0.00199325	0.00277783	0.00237982	0.00240621	0.00213085	0.00280187	0.00244631	1.02794	0.834775
TP53	0.00719424	0.00758046	0.00764251	0.00747241	0.0071691	0.00742964	0.0084095	0.00766941	1.02636	0.650385
HIF1A	0.0123436	0.0126747	0.0133402	0.0127861	0.013019	0.0139507	0.0123783	0.013116	1.0258	0.575959
TBL1XR1	0.00347836	0.00275738	0.00584325	0.00402633	0.0039331	0.00330764	0.00513525	0.00412533	1.02459	0.93107
CITED2	0.00393411	0.0016728	0.00772581	0.00444424	0.00362835	0.0039773	0.00593927	0.00451497	1.01591	0.972187
PHF10	0.00593724	0.00538666	0.00556836	0.00563075	0.00598466	0.00571322	0.00544317	0.00571368	1.01473	0.731222
EEF1A1	0.154495	0.157137	0.135799	0.149144	0.164388	0.14709	0.140026	0.150502	1.00911	0.897245
DBX2	0.00010429	0.000308865	3.72871e-05	0.000150147	0.000159862	0.000225885	6.81933e-05	0.000151313	1.00777	0.990658
BCL7A	0.00666865	0.00541131	0.00724268	0.00644088	0.00750212	0.00495254	0.00681514	0.00642327	0.997266	0.985861
DNAJC1	0.00413259	0.0027656	0.00535178	0.00408332	0.00431639	0.00299556	0.00488891	0.00406695	0.995991	0.986856
GEMININ	0.0016296	0.00139344	0.0014867	0.00150325	0.00168047	0.00142868	0.00137174	0.00149363	0.993601	0.938478
EZH2	0.0102228	0.00795842	0.0103747	0.00951866	0.00986158	0.00851541	0.00986016	0.00941238	0.988835	0.911784
BCL2	0.00113342	0.00109765	0.00151168	0.00124758	0.00118407	0.000837034	0.00167282	0.00123131	0.986954	0.955843
POGZ	0.00168106	0.0017221	0.0012368	0.00154665	0.00167104	0.0015067	0.00133068	0.00150281	0.971651	0.82322
SIX4	0.00367316	0.00436781	0.00290278	0.00364792	0.00383571	0.00371073	0.0030311	0.00352585	0.966537	0.816063
SALL1	0.0242116	0.0323943	0.0344482	0.0303514	0.0253033	0.0259397	0.0366974	0.0293134	0.965803	0.840736
ECE1	0.00301893	0.0039159	0.00297775	0.00330419	0.00284291	0.00352869	0.00318164	0.00318442	0.963749	0.758952
CXXC6-like	0.000159422	0.000210267	0.000170566	0.000180085	0.000169287	0.000115358	0.000235841	0.000173495	0.963407	0.871107
HDAC1	0.00479049	0.00527984	0.00602651	0.00536561	0.00490076	0.00462746	0.00581268	0.00511363	0.953037	0.645566
GAPDH	0.334446	0.322855	0.280231	0.312511	0.300231	0.310657	0.276211	0.2957	0.946206	0.434703
CNTNAP5	0.00233897	0.00114695	0.00258625	0.00202405	0.00216115	0.00126614	0.00226471	0.00189734	0.937394	0.827809
PHF20	0.00588945	0.00578926	0.0071094	0.00626271	0.00594382	0.00506306	0.00658249	0.00586312	0.936196	0.549198
SOX2	0.00405908	0.00127019	0.0110578	0.00546235	0.00440122	0.00169524	0.00921352	0.00510333	0.934273	0.926339
SALL4	0.00448176	0.00362833	0.0058016	0.00463723	0.00396452	0.00378875	0.00521052	0.00432126	0.931863	0.704207
PSIP1	0.00500367	0.00422813	0.00696779	0.00539986	0.00537202	0.00385377	0.00576136	0.00499572	0.925156	0.707239
RYBP	0.00293807	0.00269165	0.00284447	0.00282473	0.00283977	0.00218286	0.00280529	0.00260931	0.923738	0.392976
ERNI	0.0326945	0.0801403	0.0319409	0.0482586	0.0248917	0.0781669	0.029492	0.0441835	0.915558	0.869865
FOXM1	0.000986399	0.000744339	0.000820301	0.000850346	0.000781928	0.000798024	0.000745625	0.000775192	0.91162	0.362207
TOX3	0.000317466	0.000292432	0.00092026	0.000510053	0.000338941	0.000316907	0.00073194	0.000462596	0.906957	0.856169
PCNA	0.0238477	0.0244407	0.0271262	0.0251382	0.0211436	0.0224353	0.024336	0.0226383	0.900553	0.142092
MIER1	0.00113342	0.00104013	0.00193651	0.00137002	0.00129089	0.000915053	0.00142648	0.00121081	0.883788	0.647939
IRX1	0.0014348	0.00287241	0.00122014	0.00184245	0.00128775	0.00229339	0.00126225	0.00161446	0.876259	0.73169
DNMT3B	0.0144386	0.0107192	0.0187713	0.014643	0.0120577	0.010882	0.0152215	0.0127204	0.868699	0.510284
DACH1	0.00213682	0.00153312	0.00222806	0.001966	0.00142599	0.00137016	0.00224419	0.00168011	0.854584	0.46794
WHSC1	0.00690388	0.00706282	0.00834223	0.00743631	0.00620458	0.0056027	0.00699305	0.00626678	0.842727	0.126624
TRIM24	0.0037871	0.00352973	0.00420225	0.00383969	0.00319793	0.00341166	0.00301399	0.00320786	0.835448	0.049723
NFKB1	0.00284618	0.00434316	0.0020448	0.00307805	0.00217058	0.00328813	0.00215865	0.00253912	0.824913	0.522889
KERATIN19	0.00262565	0.0040145	0.00160331	0.00274782	0.00232138	0.00313209	0.00132726	0.00226025	0.822559	0.605935
TGIF2	0.00518744	0.00536201	0.00466873	0.00507273	0.0037603	0.00427637	0.00443044	0.00415571	0.819225	0.0343029
EYA1	0.00075117	0.00067039	0.000195556	0.000539039	0.000631124	0.000427434	0.000232419	0.000430326	0.79832	0.628916
SIX1	0.00435679	0.00600289	0.00155333	0.00397101	0.00315709	0.00452993	0.00147096	0.00305266	0.768737	0.590337
KREMEN1	0.000299089	0.000464978	0.000295515	0.000353194	0.000194421	0.000271396	0.000345324	0.00027038	0.765529	0.3075
ADNP2	0.00298952	0.00337362	0.00312769	0.00316361	0.00269839	0.00215686	0.00235025	0.00240183	0.759206	0.0172144
Downregulated genes (Not significant)
PNOC	0.00237205	0.00272451	0.00127012	0.00212223	0.00203548	0.00210484	0.0005335	0.00155794	0.734108	0.449748	aPPR; later otic
STOX2	0.00241615	0.00122911	0.00231969	0.00198832	0.0016302	0.0011231	0.00157018	0.00144116	0.724814	0.255718	aPPR; Neural Plate
LMX1B	0.00847697	0.00185357	0.00910025	0.00647693	0.00545371	0.00144168	0.00612744	0.00434094	0.670216	0.479416	anterior Neural Plate (weak); later otic
OTX2	0.00669805	0.00631512	0.0109245	0.00797923	0.00354352	0.00670146	0.00340061	0.00454853	0.570047	0.133774	aPPR; Neural Plate
AP-2	0.0331907	0.0382608	0.0181965	0.0298827	0.0186993	0.0233455	0.00814605	0.0167303	0.559866	0.155072	Neural Crest
LRP11	0.00291969	0.00616722	0.00129511	0.00346067	0.00175273	0.00302807	0.000796946	0.00185925	0.53725	0.365746	aPPR; Neural Plate
SIX3	0.0010011	0.00136058	0.00141173	0.0012578	0.000989283	0.000498951	0.000270054	0.000586096	0.465969	0.0538579	anterior Neural Plate
ZIC1	0.000493888	3.77206e-05	0.000395474	0.000309028	0.000225839	-2.11756e-05	0.000222155	0.000142273	0.460388	0.358562	aPPR; Neural Plate
SOX9	0.000431405	0.000128102	0.000328835	0.000296114	0.000213272	9.5853e-05	7.50361e-05	0.000128054	0.432447	0.16456	Neural Crest
DLX3	0.00117752	0.00221509	0.000528753	0.00130712	0.000634266	0.000804526	0.000157149	0.00053198	0.406986	0.215954	aPPR
IRX2	0.00105991	0.00133593	0.00248629	0.00162737	0.00046147	0.000570469	0.000909851	0.000647263	0.397735	0.0986618	Mesoderm
DLX6	0.00498162	0.00878828	0.00275284	0.00550758	0.00167418	0.00343117	0.000622456	0.00190927	0.346662	0.137707	aPPR
DLX5	0.0070509	0.0116805	0.00441883	0.00771674	0.0024659	0.00456894	0.000923536	0.00265279	0.343771	0.0995509	aPPR
GATA3	0.00197142	0.00430208	0.000620382	0.00229796	0.000524305	0.000934558	0.000136621	0.000531828	0.231435	0.183539	Non-neural ectoderm; otic
GATA2	0.00670173	0.0160599	0.00359417	0.00878526	0.000675108	0.00196181	0.000772996	0.00113664	0.12938	0.1123	Non-neural ectoderm
SOX10	0.000409353	0.000169184	5.3947e-05	0.000210828	0	0	0	0	0	0.114294	Neural Crest; otic
TBX3	0.00010429	0.000415679	4.56171e-05	0.000188529	0	0	0	0	0	0.175978	Mesoderm
Downregulated genes (FC>=0.75; pvalue<=0.05)
PTPRU	0.000556371	0.00053071	0.000520423	0.000535835	0.000411202	0.000394926	0.00033506	0.000380396	0.709913	0.00366266	anterior Neural Plate & PPR; later otic
IRX3	0.0156956	0.0117298	0.0168221	0.0147492	0.00873369	0.00948414	0.0103323	0.00951671	0.645238	0.031489
FSTL4	0.00172517	0.00186178	0.00112018	0.00156904	0.000819629	0.00098657	0.000427437	0.000744545	0.474522	0.0429734	anterior Neural Plate; later otic
GPR160	0.000254984	0.000349947	0.000312175	0.000305702	0.000147295	0.000134863	0.000119514	0.00013389	0.437977	0.00393959	aPPR; Neural Plate
PAX6	0.00472434	0.00721893	0.00209478	0.00467935	0.000593423	0.00105159	6.60861e-06	0.000550539	0.117653	0.0522086	aPPR; Lens
SSTR5	0.00209639	0.00208363	0.000645372	0.00160846	0.00010331	2.43355e-05	6.60861e-06	4.47515e-05	0.0278226	0.0316435	aPPR

## Sheet: FGF 12h
Normalized NanoString data after 12hrs culture
Cnt samples (3 biological replicates)
+ FGF2 samples (3 biological replicates)
Fold Change = +FGF2/Cnt		(Highlited in red >=1.25; Highlited in blue <=0.25)
p-value <=0.05 highlited in green
Genes	12 HRS
	Cnt				+ FGF2				Fold Change	P-Value	Expression Domain
	1	2	3	AVG	1	2	3	AVG
Upregulated genes (FC>=1.25; pvalue<=0.05)
HESX1	0.00140014	0.00243126	0.000714661	0.00151535	0.0154314	0.0450515	0.0219705	0.0274845	18.1373	0.0447363	Anterior Neural Plate; Otic
CXCL14	0.000288126	0.000202325	0.000554221	0.000348224	0.00445282	0.00393836	0.00514717	0.00451278	12.9594	0.000339892	Otic gene; tip OEP; FGF responsive gene (Yang et al. 2013)
HEY2	9.75761e-05	0.00015605	3.4535e-05	9.60536e-05	0.000351929	0.000428028	0.00018968	0.000323212	3.36491	0.0444914	Epibranchial gene; lateral OEP
FOXG1	0.000427483	0.000441415	0.000177536	0.000348811	0.00087191	0.00140427	0.00107829	0.00111816	3.20562	0.0122136	Forebrain; otic palcode
ETV5	0.00344215	0.00538003	0.00261204	0.00381141	0.00768528	0.00875035	0.00732525	0.00792029	2.07805	0.011316	OEP; FGF responsive gene (Yang et al. 2013)
SALL1	0.0148268	0.00996387	0.0163855	0.0137254	0.0240031	0.0276504	0.0180286	0.0232274	1.69229	0.0493485	PPR; Otic
Upregulated genes (Not significant)
GBX2	0.00179546	0.00195822	0.00120644	0.00165338	0.0168305	0.0242889	0.00354367	0.0148877	9.00443	0.0947603	OEP; FGF responsive gene in mouse (Urness et al., 2010)
FOXI3	0.0029672	0.000803906	0.00282828	0.0021998	0.0116897	0.00280287	0.0136724	0.00938833	4.26782	0.103032	OEP; Epibranchial
SIX3	0.00255482	0.00419744	0.00117157	0.00264127	0.00420087	0.01332	0.00624623	0.00792237	2.99945	0.142469	Forebrain; later otic vesicle
ZIC1	0.000598125	0.00111241	0.000114755	0.00060843	0.00078078	0.00310924	0.000911255	0.00160043	2.63042	0.287068	Neural Tube
DBX2	0.000117484	0.000161192	0.000153121	0.000143932	0.000164306	0.000634008	0.000299921	0.000366078	2.54341	0.188289	Neural Tube
SOX2	0.00285628	0.00719506	0.00183077	0.0039607	0.00658635	0.0117933	0.00605248	0.00814405	2.05621	0.164367	Neural Plate; Otic vesicle
BMP4	0.0013461	0.000683076	0.000707685	0.000912289	0.00226032	0.00215723	0.0010215	0.00181301	1.98732	0.117281	Border region
PAX2	0.00398252	0.0118612	0.00180984	0.00588451	0.0123062	0.0119024	0.0094833	0.0112306	1.9085	0.167828	OEP; Otic & Epibranchial placodes
HEY1	0.00453142	0.00337734	0.00489656	0.00426844	0.00922914	0.00345889	0.00890871	0.00719891	1.68655	0.203053	OEP; Epibranchial; FGF responsive gene (Yang et al. 2013)
Not changing genes
LMX1B	0.00753187	0.00654977	0.0058313	0.00663765	0.00816238	0.0119664	0.00846775	0.00953218	1.43608	0.0927192
ZNF217	0.00995782	0.0110848	0.0104283	0.0104903	0.0150562	0.015906	0.0130544	0.0146722	1.39865	0.00992171
SIX1	0.00213959	0.00227701	0.00291548	0.00244403	0.00305369	0.00240302	0.00427192	0.00324288	1.32686	0.252279
ZNF423	0.00933782	0.0107326	0.00736594	0.00914544	0.0124938	0.013249	0.0105657	0.0121028	1.32337	0.0790431
BCL2	0.00112143	0.00131294	0.000983224	0.0011392	0.00135437	0.00173315	0.00141569	0.00150107	1.31766	0.0751314
ZIC2	0.0114936	0.0151287	0.00733455	0.011319	0.0146166	0.0190719	0.00978729	0.0144919	1.28032	0.416044
EYA1	0.000458768	0.000438844	0.000397269	0.000431627	0.000641403	0.000336288	0.00067407	0.000550587	1.27561	0.336746
CITED2	0.00307243	0.00407404	0.00284223	0.00332957	0.00421159	0.00418934	0.00420511	0.00420201	1.26203	0.0823056
EYA2	0.00510022	0.00253409	0.00680092	0.00481174	0.00665604	0.00199798	0.00946659	0.0060402	1.2553	0.649686
HOMER2	0.00212537	0.00107128	0.00278643	0.00199436	0.0031073	0.00134888	0.00292565	0.00246061	1.23379	0.567399
CDKN1B	0.000819959	0.000821902	0.000906491	0.000849451	0.00102737	0.000888455	0.00115512	0.00102365	1.20507	0.101187
CHD7	0.00547563	0.00606131	0.00569876	0.00574524	0.00665604	0.00739503	0.00617608	0.00674238	1.17356	0.0643684
ECE1	0.00233867	0.00209962	0.00276899	0.00240243	0.00308049	0.00253284	0.00268513	0.00276615	1.1514	0.226807
ZIC3	0.00927526	0.0168255	0.00456871	0.0102232	0.00974377	0.0166296	0.00873166	0.0117017	1.14462	0.750899
HDAC1	0.00463949	0.00447252	0.00481286	0.00464162	0.00590019	0.00495788	0.00497679	0.00527829	1.13716	0.122667
SIX4	0.00295014	0.00222559	0.00324682	0.00280752	0.00306441	0.0031404	0.00334323	0.00318268	1.13363	0.298854
SETD2	0.00302124	0.00528748	0.00281084	0.00370652	0.00425983	0.00487825	0.00339	0.00417603	1.12667	0.630446
HMGXB4	0.000936564	0.00101986	0.00101461	0.000990346	0.00108634	0.00108924	0.00113508	0.00110355	1.11431	0.0222317
EEF1A1	0.136236	0.147903	0.156631	0.146923	0.143116	0.178567	0.164946	0.16221	1.10404	0.268134
TBX1	0.000288126	0.00051597	0.000128706	0.000310934	8.84769e-06	0.000299939	0.000714158	0.000340981	1.09664	0.903804
TP53	0.0084903	0.00802802	0.00813327	0.0082172	0.00938996	0.00832627	0.00931627	0.00901083	1.09658	0.0987788
SP4	0.00197179	0.00255466	0.00237138	0.00229928	0.00234073	0.00276132	0.00245796	0.00252	1.096	0.358352
BCL7A	0.00642269	0.00791747	0.00689509	0.00707842	0.00670428	0.00874516	0.00717493	0.00754145	1.06542	0.574524
DACH1	0.00184381	0.00201478	0.00175752	0.00187204	0.00173497	0.00212607	0.00212056	0.00199387	1.06508	0.461997
DNAJC1	0.003135	0.00383495	0.00297826	0.00331607	0.00323059	0.00420665	0.003086	0.00350775	1.0578	0.68529
MYNN	0.00220785	0.00241583	0.0019633	0.00219566	0.00208341	0.00255188	0.00229761	0.00231097	1.05252	0.573283
MEF2D	0.00167317	0.00157516	0.00178194	0.00167676	0.00173497	0.00160679	0.00194017	0.00176064	1.05003	0.502579
FSTL4	0.000578217	0.000873319	0.000850686	0.000767407	0.000989844	0.00063747	0.000767608	0.000798308	1.04027	0.836015
KERATIN19	0.00170161	0.000850182	0.00212374	0.00155851	0.00159024	0.00133504	0.00190676	0.00161068	1.03347	0.90476
ZHX2	0.00238986	0.0031074	0.00254926	0.00268217	0.00269989	0.00306943	0.00251809	0.00276247	1.02994	0.782015
TGIF2	0.00390857	0.00394807	0.00401414	0.00395693	0.00417406	0.00375142	0.00419843	0.0040413	1.02132	0.599922
RYBP	0.00217656	0.0022513	0.00228069	0.00223618	0.00230856	0.0021555	0.00238447	0.00228284	1.02087	0.563237
GATA3	0.000780143	0.000238317	0.00172264	0.000913701	0.00116675	0.000396871	0.00122861	0.000930743	1.01865	0.974921
SALL4	0.00305821	0.00528234	0.00337936	0.00390664	0.00424911	0.00393316	0.00369734	0.00395987	1.01363	0.944009
NFKB1	0.00225904	0.00138235	0.00397927	0.00254022	0.0029304	0.00173315	0.00289224	0.0025186	0.991489	0.981103
TBL1XR1	0.00385454	0.0051358	0.00363746	0.00420927	0.00382562	0.00459438	0.00408485	0.00416828	0.990264	0.940872
POGZ	0.00119253	0.00155717	0.00156569	0.00143846	0.00124716	0.00141985	0.00156602	0.00141101	0.980914	0.866907
IRX1	0.00121812	0.00148261	0.00150291	0.00140122	0.00187435	0.000602852	0.00163951	0.00137224	0.97932	0.945894
HPRT1	0.00269417	0.00321023	0.00238184	0.00276208	0.00267845	0.00273709	0.00269849	0.00270467	0.979216	0.824245
HSF2	0.00316059	0.00404576	0.00297826	0.00339487	0.0031341	0.003857	0.00297576	0.00332229	0.97862	0.873248
EZH2	0.00935773	0.0111593	0.0107666	0.0104279	0.0103495	0.00931809	0.0108463	0.0101713	0.975395	0.735497
ERNI	0.060573	0.0365208	0.0206336	0.0392425	0.0507687	0.0301274	0.0338331	0.0382431	0.974532	0.943429
SDHA	0.00428967	0.00498412	0.00463149	0.00463509	0.0044421	0.00464112	0.00424186	0.00444169	0.958274	0.450007
MORC2	0.00187509	0.00237984	0.00230511	0.00218668	0.00172961	0.00253803	0.002017	0.00209488	0.958019	0.762792
ING5	0.000760235	0.000739635	0.000889052	0.000796307	0.000764698	0.000775945	0.000740883	0.000760508	0.955044	0.496225
LRP11	0.00217372	0.00140549	0.00514769	0.00290896	0.00332172	0.000640932	0.0043521	0.00277158	0.952774	0.935266
PHF10	0.00534765	0.00647779	0.00624984	0.00602509	0.00563752	0.00574199	0.0057585	0.00571267	0.948146	0.41899
YEATS4	0.0027283	0.0044828	0.0032538	0.0034883	0.00264092	0.00442994	0.00283879	0.00330322	0.946942	0.82157
PSIP1	0.00499784	0.00849334	0.00576503	0.00641874	0.00620038	0.00627165	0.00571841	0.00606348	0.944654	0.757592
PHF20	0.00606435	0.00731589	0.0063475	0.00657591	0.00594307	0.00647071	0.00620614	0.00620664	0.943845	0.417008
HIF1A	0.0141129	0.0122185	0.0147985	0.01371	0.0142789	0.0103515	0.0138629	0.0128311	0.935891	0.580921
MIER1	0.00114987	0.00156231	0.00119249	0.00130156	0.00118283	0.00129003	0.0011785	0.00121712	0.935128	0.568167
ZNF462	0.0112632	0.0186122	0.0144288	0.0147681	0.0154314	0.0126484	0.0129041	0.0136613	0.925056	0.656339
AP-2	0.0230119	0.00605103	0.0326945	0.0205858	0.0239334	0.00838512	0.0245194	0.018946	0.920341	0.870115
ADNP2	0.00189216	0.00221531	0.00255972	0.0022224	0.00268381	0.00164833	0.00178984	0.00204066	0.918225	0.655064
TRIM24	0.00250931	0.00360357	0.00324333	0.00311874	0.00258195	0.0028998	0.0031027	0.00286149	0.917514	0.509736
FOXN2	0.00137739	0.00160601	0.00130062	0.00142801	0.00117747	0.00146832	0.00124866	0.00129815	0.909063	0.363622
PCNA	0.0246558	0.0321298	0.0283243	0.02837	0.0260079	0.0234356	0.0270817	0.0255084	0.899135	0.301416
MSX1	0.0157113	0.00878642	0.0127651	0.0124209	0.0139626	0.011075	0.0084477	0.0111618	0.898625	0.648793
AATF	0.00448307	0.00612815	0.00436641	0.00499255	0.00443673	0.00455803	0.0043521	0.00444895	0.89112	0.395707
WHSC1	0.0068948	0.00877357	0.00735199	0.00767345	0.00671501	0.00656937	0.00718161	0.006822	0.889038	0.225698
FOXM1	0.000990601	0.00108156	0.0011611	0.00107775	0.00105417	0.000758636	0.00105156	0.00095479	0.885907	0.325278
PDLI4	0.00673838	0.00449823	0.00589757	0.00571139	0.00593235	0.00468785	0.00444229	0.00502083	0.879091	0.436578
DNMT3B	0.0140532	0.0170749	0.011063	0.0140637	0.0132496	0.012297	0.0112438	0.0122635	0.871995	0.380849
IRX2	0.000828491	0.00101472	0.000627465	0.000823558	0.00110242	0.000443606	0.000587214	0.000711079	0.863424	0.649238
STOX2	0.00157363	0.00200964	0.00134247	0.00164191	0.0013222	0.00130042	0.00155934	0.00139399	0.849002	0.308034
PTPRU	0.000327942	0.000618804	0.00054027	0.000495672	0.000453781	0.00026532	0.000540445	0.000419849	0.847029	0.558416
GAPDH	0.364776	0.324943	0.368467	0.352729	0.29441	0.274992	0.316427	0.295276	0.837119	0.0352612
DLX3	0.000737482	0.000189471	0.00133549	0.000754149	0.000753976	0.000166657	0.000971386	0.000630673	0.836271	0.777777
MLLT10	0.000492896	0.00105842	0.00094137	0.000830896	0.000748616	0.000898841	0.00040348	0.000683646	0.822782	0.550716
CCND1	0.0107115	0.0140361	0.00890756	0.0112184	0.00977593	0.0075387	0.0091626	0.00882574	0.786721	0.21918
Downregulated genes (Not significant)
GEMININ	0.00115271	0.00165229	0.00197028	0.00159176	0.000989844	0.00105462	0.00151257	0.00118568	0.744886	0.233057	Neural Plate
CNTNAP5	0.000856932	0.00192223	0.000746051	0.00117507	0.000753976	0.00104251	0.000794333	0.000863606	0.734939	0.464585	aPPR
CXXC6-like	0.000148769	0.000230605	0.000187999	0.000189124	8.38966e-05	0.000173581	0.000149592	0.00013569	0.717464	0.209161	aPPR; Neural Plate
DLX6	0.00498646	0.00113555	0.00713226	0.00441809	0.00473157	0.000789792	0.00374076	0.00308738	0.698803	0.563617	aPPR
GPR160	0.000194273	0.000420848	0.000229853	0.000281658	0.000191109	0.000145886	0.000223086	0.000186694	0.662838	0.267742	aPPR; Neural Plate
DLX5	0.00601031	0.00153917	0.00799724	0.00518224	0.00468332	0.000957693	0.00401469	0.00321857	0.621077	0.427819	aPPR
ZFHX1B	0.0046338	0.00659091	0.0033689	0.00486454	0.0024533	0.00409068	0.00241454	0.00298617	0.613866	0.159317	Neural Tube
SOX3	0.00264583	0.0063184	0.00191447	0.00362623	0.00227104	0.00242206	0.00165621	0.00211644	0.583646	0.336173	Neural Plate; Otic vesicle & Epibranchial
PNOC	0.00181253	0.000657367	0.00237138	0.00161376	0.00103809	0.000455722	0.00124532	0.000913043	0.565787	0.277022	aPPR; later otic
OTX2	0.00686068	0.0198231	0.00576852	0.0108174	0.00477445	0.00442648	0.00808357	0.0057615	0.532613	0.339126	aPPR; Neural Plate
N-MYC	0.0117865	0.0219544	0.00897732	0.0142394	0.00755663	0.00493018	0.00577854	0.00608845	0.427578	0.112329	Neural Plate; otic
SSTR5	0.000484364	0.000112345	0.000955321	0.000517343	0.000298322	2.12586e-05	0.000246471	0.000188684	0.364717	0.272173	aPPR
PAX6	0.00476747	0.011802	0.00834254	0.00830401	0.00405613	0.000466108	0.00380758	0.0027766	0.334369	0.0772682	aPPR; Lens
GATA2	0.00401096	0.00042599	0.00484773	0.00309489	0.000453781	0.000147617	0.000393458	0.000331618	0.10715	0.11186	Non-neural ectoderm
SOX10	0.00942599	0.00137721	0.0105573	0.00712017	0.000796861	8.18412e-05	0.000827739	0.000568814	0.0798877	0.0867863	Neural Crest; otic
Downregulated genes (FC>=0.75; pvalue<=0.05)
TOX3	0.000763079	0.000796194	0.000801857	0.000787043	0.00061996	0.000653049	0.00051038	0.000594463	0.755312	0.0126369	aPPR; later otic
LEF1	0.00340802	0.00319223	0.00413971	0.00357999	0.0014723	0.00151505	0.00151257	0.00149997	0.418989	0.00192509	Wnt target; ridge of otic palcode
KREMEN1	0.000845556	0.000549391	0.000808832	0.000734593	0.000303683	0.000374369	0.000199702	0.000292584	0.398295	0.014084	Neural Plate
AXIN2	0.004156	0.00311511	0.00344912	0.00357341	0.00086655	0.00106328	0.000974727	0.000968185	0.270942	0.00112546	Wnt target
SOX9	0.000868308	0.000811619	0.00129713	0.000992351	0.000153585	0.000111267	0.000126208	0.000130353	0.131358	0.00497293	Neural Crest

## Sheet: FGF 24h
Normalized NanoString data after 24hrs culture
Cnt samples (3 biological replicates)
+ FGF2 samples (3 biological replicates)
Fold Change = +FGF2/Cnt		(Highlited in red >=1.25; Highlited in blue <=0.25)
p-value <=0.05 highlited in green
Genes	24 HRS
	Cnt				+ FGF2				Fold Change	P-Value	Expression Domain
	1	2	3	AVG	1	2	3	AVG
Upregulated genes (FC>=1.25; pvalue<=0.05)
PAX2	2.02312e-05	0.000186879	0.000484441	0.000230517	0.010065	0.013117	0.00810902	0.0104303	45.2476	0.00222819	OEP; Otic & Epibranchial placodes
CXCL14	0.000292351	-1.5141e-05	-1.1475e-05	8.85784e-05	0.00107762	0.000848573	0.00163474	0.00118698	13.4003	0.0125226	Otic gene; tip OEP; FGF responsive gene (Yang et al. 2013)
FOXG1	0.000141173	8.93521e-05	0.000193976	0.000141501	0.000655075	0.00147193	0.00161803	0.00124834	8.82219	0.0212869	Forebrain; otic palcode
ETV5	0.000584628	0.000981027	0.00110079	0.000888816	0.00597375	0.00651697	0.00597042	0.00615371	6.92349	2.53057e-05	OEP; FGF responsive gene (Yang et al. 2013)
FSTL4	0.000594707	0.000597885	0.000611962	0.000601518	0.0055512	0.00348241	0.00201484	0.00368282	6.12254	0.0397901	anterior Neural Plate; later otic
PNOC	0.000151252	0.000249575	0.00027899	0.000226606	0.000655075	0.000413596	0.00067404	0.000580904	2.5635	0.0184836	anterior Neural Plate; later otic
PTPRU	0.000171409	0.000152048	0.000222314	0.000181924	0.000366673	0.00031427	0.000373299	0.000351414	1.93166	0.00379101	anterior Neural Plate & PPR; later otic
CITED2	0.00240884	0.00303606	0.00293568	0.00279353	0.0047866	0.00509217	0.00489694	0.00492524	1.76309	0.000571008	Mesoderm & PPR
BCL2	0.00105832	0.0008835	0.000895343	0.00094572	0.00165442	0.00168428	0.00148019	0.0016063	1.69849	0.00148032	Suppressor of Apoptosis
BMP4	0.000786199	0.000785973	0.000711146	0.000761106	0.00107762	0.00111915	0.00160968	0.00126882	1.66707	0.042374	Border region
CCND1	0.005382	0.00581557	0.00697386	0.00605714	0.00970285	0.00890079	0.011672	0.0100919	1.66611	0.0132146	Cell Cycle protein; Neural tube maybe otic
SETD2	0.00179405	0.00176821	0.00216347	0.00190858	0.00260347	0.00328376	0.00296719	0.00295147	1.54643	0.0112478	Histone methyltransferase (H3K36me, active chromatine); Neural Tube & Otic Placode
CHD7	0.00419274	0.00475671	0.0044376	0.00446235	0.00733192	0.00711293	0.00589524	0.00678003	1.51938	0.008212	Cromatin remodeller; Neual Plate and PPR; xxxx
PDLI4	0.00383999	0.00274348	0.00239726	0.00299358	0.00474636	0.00444141	0.00413256	0.00444011	1.48321	0.03691	Neural Plate; Maybe otic
ZNF217	0.0102298	0.00868565	0.00834117	0.00908553	0.0123421	0.0132437	0.0121231	0.0125696	1.38348	0.00666919	Neural Plate; PPR
TRIM24	0.00175374	0.00202596	0.00216347	0.00198106	0.00293546	0.00255423	0.0026205	0.0027034	1.36463	0.0127251	Neural Plate
MYNN	0.00145138	0.00166371	0.0019651	0.0016934	0.00220775	0.00233503	0.00216939	0.00223739	1.32124	0.0258178	Neural Plate; PPR; OEP
BCL7A	0.00494863	0.00467312	0.00509646	0.00490607	0.00675847	0.00659918	0.00605396	0.00647053	1.31888	0.00316899
SP4	0.00131028	0.00169855	0.00161088	0.0015399	0.00221781	0.00202678	0.00179346	0.00201268	1.30702	0.0497086	Weak expression neural palte
PCNA	0.0184135	0.0242482	0.0237217	0.0221278	0.0297099	0.0278959	0.0289061	0.0288373	1.30322	0.0256774	Cell Proliferation
AATF	0.00290269	0.00332167	0.0036158	0.00328005	0.00381073	0.00414686	0.00445001	0.00413587	1.26092	0.0367091	Neural Plate; PPR (broad expression in the head ectoderm)
MIER1	0.000927298	0.000946196	0.000831582	0.000901692	0.00117487	0.00120135	0.0010249	0.00113371	1.25731	0.0238439	Neural Plate; aPPR
HPRT1	0.00222743	0.00215135	0.0026098	0.00232952	0.00304948	0.00287618	0.002821	0.00291555	1.25157	0.0205297	Housekeeping gene
Upregulated genes (Not significant)
GBX2	0.00105832	0.000695412	0.00103703	0.000930255	0.0172449	0.0404315	0.00830952	0.0219953	23.6444	0.0926024	OEP; FGF responsive gene in mouse (Urness et al., 2010)
DBX2	2.02312e-05	6.14873e-05	5.93701e-05	4.70296e-05	0.000353259	0.000814323	0.000264698	0.000477427	10.1516	0.0654715	Neural Tube
TBX3	0.00107848	0.000305305	0.000264821	0.000549534	0.00733862	0.00173565	0.004851	0.00464176	8.44672	0.0673567	Mesoderm; late otic vesicle
TBX1	-2.00829e-05	5.45211e-05	0.000257737	9.73916e-05	0.000282836	0.000865698	0.00129223	0.000813588	8.35378	0.0780762	OEP; Otic & Epibranchial placodes
HEY2	-2.00829e-05	1.96901e-05	6.64547e-05	2.20206e-05	0.000141988	8.47942e-05	0.000306468	0.00017775	8.07198	0.0933192	Notch target; Epibranchial
HESX1	0.000463686	0.000333169	0.000427765	0.000408207	0.00183887	0.00426331	0.00150943	0.0025372	6.21549	0.0704822	Anterior Neural Plate; Otic
FOXI3	0.00156224	0.00136417	0.000930766	0.00128573	0.00588991	0.00264671	0.0150261	0.00785423	6.10879	0.151422	OEP; Epibranchial
EYA2	0.000786199	0.00217921	0.00216347	0.00170963	0.00561827	0.00285221	0.0116803	0.00671693	3.92889	0.131555	PPR; OEP
SIX1	0.00129012	0.00164282	0.00229099	0.00174131	0.00421986	0.00382834	0.0099803	0.0060095	3.45113	0.100958	PPR; OEP
IRX2	0.00216696	0.00146169	0.00154003	0.00172289	0.00429699	0.00541754	0.00216939	0.00396131	2.29922	0.0840491	Neural Plate; mesoderm
SIX3	0.00104824	0.00199809	0.00149044	0.00151226	0.00253304	0.00587992	0.0018227	0.00341189	2.25615	0.212147	Forebrain; later otic vesicle
SOX2	0.00176381	0.0028828	0.00355912	0.00273525	0.00495092	0.00919876	0.00350602	0.00588523	2.15163	0.152707	Neural Plate; Otic vesicle
HEY1	0.00505949	0.00453379	0.00559946	0.00506425	0.00833126	0.0063149	0.0170686	0.0105716	2.08749	0.171936	Notch target; Neural Crest; Late otic & epibranchial
HOMER2	0.00216696	0.00137113	0.00157546	0.00170452	0.00336136	0.00169455	0.00415344	0.00306979	1.80097	0.14803	PPR; OEP; Otic placode
ZNF423	0.00499902	0.0070068	0.00773898	0.0065816	0.0104473	0.0129526	0.0086395	0.0106798	1.62268	0.0518221	Neural Plate
FOXM1	0.000594707	0.000618784	0.000689892	0.000634461	0.00126877	0.000653347	0.000795172	0.000905762	1.42761	0.222966	Neural Plate; OEP
STOX2	0.000796277	0.000925297	0.0013275	0.00101636	0.00111451	0.00168428	0.00141754	0.00140544	1.38282	0.165281	Neural Plate; PPR
HSF2	0.00206617	0.00291067	0.00287901	0.00261861	0.00287175	0.00394136	0.00397801	0.00359704	1.37364	0.0984992	Neural Tube; OEP; Otic Placode
ECE1	0.00273135	0.00206079	0.00227682	0.00235632	0.00273761	0.00315703	0.00350602	0.00313355	1.32985	0.0591583
SALL4	0.00302363	0.00283404	0.00245394	0.00277053	0.00280803	0.00370504	0.00430382	0.00360563	1.30142	0.147469	OEP; Otic palcode
HMGXB4	0.000534236	0.000674514	0.000668638	0.000625796	0.000916649	0.000810898	0.000703279	0.000810275	1.29479	0.0740988	Neural Tube; OEP; Otic Placode
GEMININ	0.000735806	0.000779007	0.000973273	0.000829362	0.000970306	0.000947898	0.00129223	0.00107014	1.29032	0.144622	Neural Plate
ZIC2	0.00301355	0.00827465	0.00779566	0.00636129	0.00669475	0.0126957	0.00494289	0.00811111	1.27507	0.577081
HIF1A	0.0101592	0.00940317	0.009836	0.00979946	0.0135057	0.0102605	0.0132634	0.0123432	1.25958	0.0755527	PPR; OEP
Not changing genes
RYBP	0.00161264	0.00152439	0.0016463	0.00159444	0.00208032	0.00185553	0.00201902	0.00198496	1.24492	0.0068964
EZH2	0.00777061	0.00822588	0.00764689	0.00788113	0.0103367	0.00911314	0.00959602	0.00968194	1.2285	0.0105261
ZNF462	0.0103104	0.0127748	0.0117984	0.0116279	0.0125164	0.0156823	0.0138273	0.0140087	1.20475	0.110453
SOX3	0.00112887	0.00200506	0.00229099	0.00180831	0.00131572	0.00277343	0.00243672	0.00217529	1.20294	0.549717
MORC2	0.00164287	0.00188663	0.00183758	0.00178903	0.00183887	0.00237613	0.00214433	0.00211977	1.18487	0.127611
DNAJC1	0.00305387	0.00263898	0.00270189	0.00279825	0.0029254	0.00334883	0.0035812	0.00328515	1.174	0.103106
TOX3	0.000645099	0.00068148	0.000817413	0.000714664	0.00100049	0.000947898	0.000548731	0.000832372	1.1647	0.481828
POGZ	0.0012095	0.00169855	0.00136292	0.00142365	0.00159406	0.00174935	0.0015512	0.00163154	1.14602	0.254659
SIX4	0.00275151	0.00259022	0.00294277	0.0027615	0.00300924	0.00287618	0.00356032	0.00314858	1.14017	0.171839
SALL1	0.0124773	0.00728544	0.00831992	0.00936088	0.00752642	0.013939	0.0104272	0.0106309	1.13567	0.630222
PSIP1	0.00404156	0.00555086	0.00533733	0.00497658	0.00463905	0.00587992	0.00631293	0.00561063	1.12741	0.40919
FOXN2	0.0010684	0.00108552	0.00103703	0.00106365	0.00123859	0.00121162	0.00113768	0.00119596	1.1244	0.0165521
SDHA	0.00306394	0.00386504	0.0037504	0.00355979	0.00362293	0.00411261	0.00417851	0.00397135	1.11561	0.249063
HDAC1	0.00436407	0.00342617	0.00380708	0.00386577	0.00453509	0.00377011	0.00458785	0.00429768	1.11173	0.318562
WHSC1	0.00659143	0.00714612	0.00688884	0.00687546	0.00714412	0.00755133	0.00816332	0.00761959	1.10823	0.0916671
GPR160	5.04668e-05	0.000172947	0.000130215	0.000117876	0.000118514	0.000105344	0.000164451	0.000129436	1.09807	0.787524
PHF10	0.00438423	0.00465222	0.00430299	0.00444648	0.00495763	0.00422564	0.005394	0.00485909	1.09279	0.311889
NFKB1	0.00244915	0.00167068	0.00195094	0.00202359	0.00199313	0.00186238	0.0025662	0.00214057	1.05781	0.728312
EEF1A1	0.15404	0.162883	0.157654	0.158192	0.185353	0.166712	0.149716	0.16726	1.05732	0.440762
DACH1	0.00117926	0.00175428	0.00184467	0.00159273	0.0013459	0.001674	0.00203155	0.00168382	1.05719	0.767188
TP53	0.00936302	0.00874835	0.0092409	0.00911742	0.00995436	0.00906861	0.00977145	0.00959814	1.05273	0.217676
ZIC3	0.00133044	0.00516772	0.00614497	0.00421437	0.00401194	0.0071232	0.00205661	0.00439725	1.04339	0.934231
ING5	0.000796277	0.00068148	0.000767822	0.000748526	0.000738913	0.000762947	0.000841118	0.000780993	1.04337	0.521765
TBL1XR1	0.00418266	0.00418548	0.00423215	0.0042001	0.00486709	0.00386944	0.00440824	0.00438159	1.04321	0.563757
N-MYC	0.00305387	0.00744567	0.0092409	0.00658014	0.00549419	0.00811646	0.00685176	0.0068208	1.03657	0.909466
PHF20	0.00558357	0.00571805	0.00522398	0.00550853	0.00615148	0.0057258	0.00520186	0.00569305	1.0335	0.585737
IRX1	0.00326551	0.00247179	0.00280816	0.00284849	0.00173826	0.00361941	0.00300896	0.00278888	0.979072	0.925626
ZHX2	0.00241892	0.00217225	0.00195094	0.0021807	0.00235531	0.0023042	0.00173499	0.0021315	0.977438	0.847825
YEATS4	0.00260033	0.00291067	0.00259563	0.00270221	0.00236872	0.00293783	0.00261632	0.00264096	0.977334	0.769097
MLLT10	0.000977691	0.00101586	0.000654469	0.000882673	0.000832812	0.000725272	0.000978958	0.00084568	0.958091	0.799342
GATA3	0.00234837	0.00132237	0.00202887	0.00189987	0.00160077	0.00115682	0.00269569	0.00181776	0.956782	0.888274
DNMT3B	0.0100887	0.00849756	0.0102398	0.00960868	0.00643318	0.011812	0.00920756	0.00915093	0.95236	0.795195
CXXC6-like	0.000151252	0.000152048	0.000179807	0.000161036	0.00011516	0.000108769	0.000235459	0.00015313	0.950905	0.86071
AP-2	0.0235334	0.0192325	0.0179974	0.0202544	0.0217923	0.0108907	0.024278	0.018987	0.937425	0.789487
ADNP2	0.00236853	0.00211652	0.00241851	0.00230119	0.00142974	0.00217748	0.0028377	0.00214831	0.933565	0.732659
ERNI	0.0622047	0.0813153	0.0669089	0.070143	0.0380534	0.0740754	0.0798232	0.063984	0.912194	0.688467
EYA1	0.00145138	0.00130147	0.00144794	0.00140026	0.0013023	0.000670472	0.00163056	0.00120111	0.857777	0.524612
CDKN1B	0.00160256	0.00148956	0.00127791	0.00145668	0.00131572	0.000893098	0.00143842	0.00121575	0.834603	0.274884
TGIF2	0.00441447	0.00488907	0.00561363	0.00497239	0.00325069	0.00456814	0.00449178	0.00410354	0.825265	0.190127
GAPDH	0.433276	0.389709	0.398719	0.407235	0.360926	0.306771	0.320733	0.329477	0.809059	0.0206943
SSTR5	0.000171409	5.45211e-05	6.64547e-05	9.74616e-05	9.5039e-05	6.01881e-06	0.000131035	7.73644e-05	0.793794	0.72149
CNTNAP5	0.000342744	0.000563054	0.000626131	0.000510643	0.000564531	0.000482096	0.00015192	0.000399516	0.782377	0.506683
LMX1B	0.00383999	0.00529311	0.00488393	0.00467234	0.00381073	0.00479419	0.00206079	0.00355524	0.760911	0.286403
Downregulated genes (Not significant)
DLX6	0.00309418	0.00229067	0.00268773	0.00269086	0.00217757	0.001126	0.00274163	0.00201507	0.748856	0.269142	aPPR; late otic vesicle
DLX5	0.00425321	0.00305696	0.00301361	0.00344126	0.00300924	0.0012219	0.00300896	0.00241337	0.701303	0.227119	aPPR
MEF2D	0.00217703	0.00117608	0.00118581	0.00151297	0.000933417	0.0010849	0.00113351	0.00105061	0.694398	0.242516	Mesoderm
LRP11	0.00205609	0.00273651	0.00314822	0.00264694	0.00164101	0.000649922	0.00290871	0.00173321	0.654799	0.277265	Weak aPPR
DLX3	0.00134052	0.000932263	0.000895343	0.00105604	0.000591359	0.000146444	0.00104161	0.000593138	0.561662	0.191892	aPPR; late otic
OTX2	0.000907141	0.00604546	0.00432425	0.00375895	0.00177515	0.00129382	0.00287947	0.00198282	0.527492	0.324192	aPPR; Forebrain
ZIC1	0.000493922	0.00132237	0.00204303	0.00128644	0.000269422	0.00145138	0.000210398	0.000643732	0.500397	0.346583	Neural Plate
MSX1	0.00662166	0.0116811	0.014363	0.0108886	0.00527621	0.0056299	0.00521439	0.0053735	0.493498	0.0722888	Neural Crest
SOX9	8.07023e-05	0.000354068	0.000130215	0.000188329	8.8332e-05	4.0269e-05	0.000114328	8.09762e-05	0.429973	0.28404	Neural Crest
KERATIN19	0.00497886	0.00220011	0.00200761	0.0030622	0.000799276	0.000701297	0.00189371	0.00113143	0.369483	0.135038	Non-neural ectoderm
AXIN2	0.000886984	0.00265988	0.00234058	0.00196248	0.000688611	0.000817748	0.00063227	0.000712876	0.363252	0.0848932	Wnt target
Downregulated genes (FC>=0.75; pvalue<=0.05)
ZFHX1B	0.00666198	0.00548816	0.00604579	0.00606531	0.00286839	0.00301318	0.00239912	0.00276023	0.455085	0.00102509	Neural Tube
IRX3	0.00404156	0.00610816	0.00773898	0.0059629	0.00162759	0.00245491	0.00344754	0.00251001	0.420938	0.044283
LEF1	0.00414235	0.00533491	0.00548611	0.00498779	0.0020602	0.00148905	0.0017141	0.00175445	0.351749	0.00209362	Wnt target; ridge of otic palcode
PAX6	0.00581538	0.00902003	0.00883	0.00788847	0.00157729	0.0021124	0.00350184	0.00239718	0.303884	0.00980374	aPPR; Lens
KREMEN1	0.00221735	0.00121091	0.00118581	0.00153802	0.000507521	0.000382771	0.000390007	0.000426766	0.277477	0.0314356	Neural Plate
SOX10	0.0241381	0.0184453	0.0162546	0.0196127	0.00498111	0.00437634	0.00562373	0.00499373	0.254617	0.00354497	Neural Crest; otic
GATA2	0.0105926	0.00454076	0.00375749	0.00629695	0.00036332	6.42441e-05	0.000431776	0.000286447	0.0454898	0.0498571	Non-neural ectoderm

## Sheet: SU 6h
Normalized NanoString data after 6hrs culture
DMSO samples (3 biological replicates)
SU5402 samples (3 biological replicates)
Fold Change = SU5402/DMSO			(Highlited in red >=1.25; Highlited in blue <=0.25)
p-value <=0.05 highlited in green
Genes	6 HRS
	DMSO				SU5402				Fold Change	P-Value	Expression Domain
	1	2	3	AVG	1	2	3	AVG
Upregulated genes (FC>=1.25; pvalue<=0.05)
PAX6	0.000244898	0.000214599	0.000443424	0.000300974	0.000898573	0.000630839	0.000574025	0.000701146	2.32959	0.0313819	aPPR; Lens
CITED2	0.00678149	0.0058008	0.00439016	0.00565748	0.00744059	0.00852188	0.00812349	0.00802865	1.41912	0.0358762	Mesoderm & PPR
AXIN2	0.00284316	0.00249052	0.00259619	0.00264329	0.0036654	0.0032373	0.00342442	0.00344238	1.30231	0.00787188	Wnt target
Upregulated genes (Not significant)
GATA2	0.0057541	0.0068688	0.00897649	0.0071998	0.0108592	0.00894929	0.0103419	0.0100501	1.39589	0.0611517	Non-neural ectoderm
ZIC1	0.000212637	0.000303156	0.000183428	0.000233074	0.000230434	0.000366487	0.000350465	0.000315795	1.35492	0.214045	anterior Neural Plate; later olfactory
FOXM1	0.000723851	0.000960252	0.00117661	0.000953572	0.000943662	0.00116943	0.00169183	0.00126831	1.33006	0.288322	Neural Plate; OEP
SOX3	0.00339656	0.00332828	0.0022686	0.00299781	0.00405071	0.00428483	0.00346311	0.00393289	1.31192	0.100421	Neural Plate; Otic vesicle & Epibranchial
SOX2	0.00259499	0.00402434	0.00116101	0.00259345	0.00267754	0.00418107	0.00333414	0.00339758	1.31006	0.437871	Neural Plate; Otic vesicle
MLLT10	0.00133185	0.000832729	0.000973816	0.00104613	0.00149703	0.00201189	0.00054823	0.00135238	1.29275	0.536657	Broad expression
TOX3	0.000393795	0.000521007	0.000391425	0.000435409	0.000402593	0.00067531	0.00060412	0.000560674	1.28769	0.245861	aPPR; later otic
SOX10	-3.26402e-06	-1.48116e-06	-2.97682e-05	-1.15045e-05	-1.14074e-05	-2.13944e-05	-1.06712e-05	-1.4491e-05	1.2596	0.775277	Neural Crest; otic
Not changing genes
ZFHX1B	0.00386807	0.00385077	0.00263779	0.00345221	0.00338667	0.00521377	0.00402632	0.00420892	1.2192	0.323497
DACH1	0.00437928	0.00424042	0.00469696	0.00443889	0.00553045	0.00543859	0.00464541	0.00520482	1.17255	0.0699332
ZIC3	0.0181845	0.0192739	0.00932489	0.0155944	0.0149172	0.0201163	0.0194176	0.0181504	1.1639	0.511005
MORC2	0.00259996	0.00280225	0.00242979	0.00261067	0.00281691	0.00380554	0.0023969	0.00300645	1.1516	0.410614
IRX2	0.00178102	0.0026393	0.00110381	0.00184138	0.00177166	0.00238001	0.00219054	0.00211407	1.14809	0.599792
FSTL4	0.00188029	0.00137293	0.00162381	0.00162567	0.0020381	0.00166601	0.00188529	0.00186313	1.14607	0.261912
MIER1	0.00111595	0.000960252	0.00102582	0.001034	0.00113632	0.00122131	0.00118022	0.00117928	1.1405	0.0474446
CDKN1B	0.00128718	0.00116393	0.00126501	0.00123871	0.00143554	0.00141401	0.00133499	0.00139485	1.12605	0.032738
TRIM24	0.00342882	0.00385254	0.00327738	0.00351958	0.00347275	0.00433424	0.00401772	0.00394157	1.1199	0.238476
ZIC2	0.0085484	0.0107866	0.00467616	0.00800371	0.00883016	0.00999188	0.00746141	0.00876115	1.09464	0.714577
CXXC6-like	0.000249861	0.000163236	0.000214628	0.000209242	0.000300117	0.000262723	0.000122605	0.000228482	1.09195	0.762983
PHF20	0.00647377	0.00651811	0.00627773	0.00642321	0.00663309	0.00756082	0.00664885	0.00694759	1.08164	0.171749
LMX1B	0.00230961	0.00199992	0.00245059	0.00225337	0.00250129	0.00197978	0.00280533	0.0024288	1.07785	0.558715
BCL7A	0.00564243	0.00575121	0.00587734	0.00575699	0.00586657	0.00659235	0.00612864	0.00619586	1.07623	0.120182
ERNI	0.0578086	0.0281899	0.0473363	0.0444449	0.0580183	0.0345248	0.0492371	0.0472601	1.06334	0.811518
OTX2	0.0029995	0.0031547	0.00274179	0.00296533	0.00248899	0.00308413	0.00384575	0.00313962	1.05878	0.693118
EEF1A1	0.156297	0.150867	0.197879	0.168348	0.161227	0.163049	0.209913	0.178063	1.05771	0.678621
SALL4	0.00600474	0.00555284	0.00433816	0.00529858	0.00632566	0.00698271	0.00337713	0.00556183	1.04968	0.839101
WHSC1	0.00859307	0.00941394	0.00604894	0.00801865	0.00928515	0.00925317	0.00659726	0.00837853	1.04488	0.802812
ZHX2	0.00256521	0.00240905	0.00241939	0.00246455	0.00259556	0.00284201	0.00222493	0.00255417	1.03636	0.655601
HDAC1	0.00460511	0.0047753	0.00519615	0.00485885	0.00477624	0.00514212	0.00518711	0.00503516	1.03628	0.465164
ZNF217	0.0145465	0.0148283	0.0149304	0.0147684	0.0150811	0.0161239	0.0144606	0.0152219	1.0307	0.414618
MSX1	0.0162439	0.0154146	0.0164748	0.0160444	0.0205533	0.0149182	0.0138587	0.0164434	1.02487	0.858727
TBL1XR1	0.00507165	0.00465132	0.00421337	0.00464545	0.00473935	0.00520883	0.00430577	0.00475131	1.02279	0.783165
MYNN	0.00219297	0.00217703	0.0019462	0.0021054	0.00225535	0.00219472	0.00200567	0.00215191	1.02209	0.693102
PSIP1	0.0049575	0.00669346	0.00504535	0.00556544	0.00562063	0.00673565	0.00455082	0.0056357	1.01263	0.937836
IRX3	0.0189811	0.0177277	0.0086645	0.0151244	0.0155197	0.0160917	0.0143316	0.0153144	1.01256	0.956754
GAPDH	0.30167	0.338481	0.359987	0.333379	0.316043	0.339407	0.352566	0.336005	1.00788	0.902358
DBX2	0.000133225	0.00010833	8.463e-05	0.000108728	0.000103365	0.000149076	7.53136e-05	0.000109251	1.00481	0.98472
YEATS4	0.00363728	0.00450609	0.00367257	0.00393865	0.00343586	0.00507542	0.00335563	0.00395564	1.00431	0.979718
PHF10	0.00653085	0.00603813	0.00707852	0.00654917	0.00653471	0.00736812	0.00570302	0.00653528	0.99788	0.981632
PDLI4	0.00623802	0.00561837	0.00635573	0.00607071	0.00612891	0.00607353	0.0058062	0.00600288	0.988827	0.799168
EZH2	0.0100696	0.0101667	0.00949128	0.0099092	0.00992869	0.0112222	0.00822237	0.0097911	0.988081	0.901271
SDHA	0.00527515	0.00472925	0.00438496	0.00479645	0.00539929	0.00516189	0.00365658	0.00473925	0.988074	0.92911
DNAJC1	0.0035529	0.00390744	0.00311618	0.00352551	0.00413269	0.00388213	0.0024098	0.00347487	0.985637	0.935086
CCND1	0.0181672	0.0144847	0.0114361	0.014696	0.0148475	0.0173517	0.0109739	0.014391	0.97925	0.915162
SP4	0.00182073	0.00214338	0.0021438	0.00203597	0.00173477	0.00223425	0.00200567	0.00199156	0.97819	0.817348
FOXN2	0.00141126	0.00121353	0.00104662	0.0012238	0.00139455	0.00133001	0.000866374	0.00119698	0.978084	0.898246
PCNA	0.0219715	0.0280765	0.0292562	0.0264347	0.0231685	0.0266288	0.0275174	0.0257715	0.974912	0.812534
HIF1A	0.0111169	0.0118634	0.0135836	0.012188	0.0109289	0.0118843	0.0128011	0.0118714	0.974027	0.745097
AP-2	0.0135762	0.0136983	0.0155076	0.0142607	0.0154829	0.0118003	0.0140564	0.0137799	0.966283	0.718074
HPRT1	0.00412864	0.00354613	0.00327218	0.00364898	0.00378428	0.00352142	0.00322236	0.00350935	0.961734	0.666036
ZNF423	0.0099133	0.0104288	0.00493615	0.00842609	0.00811283	0.0104341	0.00561703	0.00805466	0.955919	0.876149
SOX9	9.60009e-05	6.75936e-05	0.000219828	0.000127807	0.000111563	0.000218252	3.66204e-05	0.000122145	0.955696	0.93979
GPR160	0.000277159	0.000274818	0.000235428	0.000262468	0.000234533	0.000215781	0.000298874	0.00024973	0.951466	0.678777
BMP4	0.00276623	0.0020194	0.0021438	0.00230981	0.00318582	0.00190072	0.00149406	0.00219353	0.949661	0.845589
TP53	0.00613379	0.00615857	0.00638693	0.00622643	0.00638305	0.00514459	0.00615874	0.00589546	0.946844	0.443238
N-MYC	0.0116207	0.0100693	0.00713052	0.00960681	0.0105067	0.0108936	0.00584489	0.00908173	0.945342	0.813952
KERATIN19	0.00362983	0.00226913	0.00323058	0.00304318	0.00361212	0.00230836	0.00266346	0.00286131	0.940238	0.761964
CNTNAP5	0.000515395	0.000544032	0.000505823	0.00052175	0.000459979	0.000492487	0.000518135	0.0004902	0.93953	0.196331
TGIF2	0.00588811	0.00604876	0.00411977	0.00535221	0.00643634	0.00524342	0.00335563	0.0050118	0.936397	0.770232
POGZ	0.00193736	0.00171122	0.0017122	0.00178693	0.00175936	0.00154248	0.00170473	0.00166886	0.933925	0.301007
SALL1	0.0265352	0.0313018	0.0185235	0.0254535	0.0281037	0.0252008	0.017973	0.0237592	0.933434	0.74155
RYBP	0.00240887	0.00244093	0.001811	0.00222027	0.00227994	0.00227625	0.00163594	0.00206404	0.929636	0.625874
HEY1	0.00406163	0.00527477	0.00374537	0.00436059	0.0036982	0.00463071	0.00380275	0.00404389	0.927371	0.596609
LRP11	0.00106383	0.00105589	0.000947817	0.00102251	0.00099285	0.00103849	0.000801885	0.000944407	0.923612	0.392454
ECE1	0.00452818	0.00361166	0.00327738	0.00380574	0.00457948	0.00349424	0.0024313	0.00350168	0.920104	0.69613
CHD7	0.00470189	0.00480187	0.00496735	0.00482371	0.00434994	0.00469989	0.00425417	0.00443467	0.919349	0.0672284
BCL2	0.00129959	0.0012702	0.00106741	0.0012124	0.00107893	0.0012386	0.000995351	0.00110429	0.910832	0.349267
DNMT3B	0.0133181	0.0125914	0.00619973	0.0107031	0.0130685	0.0100611	0.00588359	0.00967106	0.903578	0.754007
SETD2	0.00462	0.00397652	0.00240379	0.00366677	0.00349325	0.00345719	0.0029773	0.00330924	0.902496	0.626317
LEF1	0.00374647	0.00356561	0.00267419	0.00332876	0.00358342	0.00351154	0.00188959	0.00299485	0.899691	0.631853
SIX4	0.0052007	0.00438919	0.00320458	0.00426482	0.00479263	0.0036326	0.0029859	0.00380371	0.89188	0.588204
AATF	0.00475649	0.00440159	0.00382857	0.00432888	0.00413269	0.00432683	0.00308478	0.0038481	0.888936	0.365113
ING5	0.00153038	0.00124009	0.00102062	0.0012637	0.00125519	0.00108296	0.00102115	0.00111976	0.886102	0.428122
ZNF462	0.00949887	0.00979828	0.0081289	0.00914202	0.00871948	0.00911235	0.00644249	0.00809144	0.885083	0.343257
PTPRU	0.000867785	0.0005706	0.000999816	0.000812734	0.000664929	0.000645663	0.000810484	0.000707025	0.869935	0.483927
KREMEN1	0.000282122	0.000280131	0.000235428	0.000265894	0.000369801	0.000200958	0.000122605	0.000231121	0.869224	0.665017
GEMININ	0.0012574	0.0013499	0.00118181	0.00126304	0.00124699	0.00112001	0.000926563	0.00109786	0.869217	0.191048
DLX3	0.000378906	0.000395256	0.00072422	0.000499461	0.000513266	0.000312134	0.000470844	0.000432081	0.865096	0.626593
GATA3	0.00229968	0.00263576	0.00237779	0.00243774	0.00296447	0.00183154	0.00142957	0.0020752	0.851277	0.484057
DLX5	0.0037688	0.00361166	0.00533135	0.00423727	0.00362032	0.00239731	0.00476149	0.00359304	0.84796	0.502846
HMGXB4	0.000991866	0.000969108	0.000880218	0.000947064	0.000923167	0.000813662	0.000642813	0.000793214	0.837551	0.15677
HOMER2	0.00151053	0.00187062	0.00137941	0.00158685	0.00134127	0.00143378	0.00120171	0.00132559	0.835356	0.181231
ADNP2	0.0024858	0.0017431	0.00145221	0.0018937	0.00278822	0.00126084	0.000586923	0.00154533	0.816034	0.653885
STOX2	0.00147082	0.00179092	0.000651421	0.00130439	0.00139865	0.00105084	0.000733097	0.00106086	0.813304	0.566161
NFKB1	0.00178599	0.00178029	0.00123901	0.00160176	0.00151752	0.00124354	0.00105984	0.00127364	0.795146	0.218338
SIX1	0.0107595	0.00667397	0.00402097	0.00715149	0.00755946	0.00572024	0.00358779	0.0056225	0.786199	0.537693
MEF2D	0.00297468	0.00263753	0.00247659	0.00269627	0.00250129	0.00186366	0.00198418	0.00211637	0.784927	0.0766848
Downregulated genes (Not significant)
HSF2	0.00286301	0.00274557	0.0021906	0.00259973	0.00236192	0.00212554	0.00124901	0.00191216	0.735522	0.158312	Neural Tube; OEP; Otic Placode
EYA1	0.000954642	0.000834501	0.000505823	0.000764989	0.000570652	0.00067531	0.000389158	0.00054504	0.712481	0.236443	Otic Placode
SSTR5	0.000393795	0.000202201	0.000157429	0.000251142	0.000185345	8.73112e-05	0.000238685	0.000170447	0.678688	0.396039	aPPR
IRX1	0.00452818	0.0033885	0.00261179	0.00350949	0.00371459	0.00175742	0.00116732	0.00221311	0.630608	0.244066	PPR
HEY2	0.00251062	0.00218057	0.0019098	0.00220033	0.00190693	0.000994015	0.000866374	0.00125577	0.57072	0.0635119	Notch target; Epibranchial
GBX2	0.00878416	0.0101844	0.00362058	0.00752971	0.00479673	0.00482342	0.00267635	0.00409883	0.544355	0.180718	OEP; FGF responsive gene in mouse (Urness et al., 2010)
TBX3	0.000301975	0.000347435	0.00075542	0.000468277	0.00024683	0.000267664	0.000178495	0.000230996	0.493291	0.181004	Mesoderm; late otic vesicle
PNOC	0.000909973	0.000467873	0.000360226	0.000579357	0.000382098	0.000146605	0.000212889	0.000247197	0.426675	0.142422	anterior Neural Plate; later otic
TBX1	0.00181576	0.00144555	0.000235428	0.00116558	0.000259127	0.000270134	0.000118306	0.000215856	0.185192	0.118822	OEP; Otic & Epibranchial placodes
SIX3	0.000120817	9.14573e-06	0.000157429	9.57972e-05	2.13847e-05	-2.3865e-05	4.95182e-05	1.56793e-05	0.163672	0.180538	Forebrain; later otic vesicle
PAX2	0.000366498	0.000218141	0.00010543	0.000230023	7.46718e-05	2.55466e-05	6.52575e-06	3.55814e-05	0.154686	0.0679163	OEP; Otic & Epibranchial placodes
Downregulated genes (FC>=0.75; pvalue<=0.05)
HESX1	0.000800781	0.000912431	0.000843818	0.000852344	0.000390296	0.000482604	0.000440749	0.000437883	0.51374	0.000594948	Anterior Neural Plate; Otic
ETV5	0.00378865	0.00321315	0.0019202	0.002974	0.00147653	0.00127319	0.00141668	0.0013888	0.46698	0.0462863	OEP; FGF responsive gene (Yang et al. 2013)
DLX6	0.00249821	0.00196804	0.002097	0.00218775	0.00132897	0.000774133	0.000883571	0.000995558	0.45506	0.006898	aPPR; late otic vesicle
EYA2	0.00351071	0.00395881	0.00332418	0.0035979	0.00137406	0.00194519	0.00157575	0.00163167	0.453505	0.00145242	PPR; OEP
CXCL14	0.000957124	0.000816789	0.00102582	0.000933243	0.000398494	0.000514722	0.00032467	0.000412628	0.442145	0.00325733	Otic gene; tip OEP; FGF responsive gene (Yang et al. 2013)
FOXI3	0.00745897	0.00636048	0.00560694	0.00647547	0.00376378	0.00265178	0.00207446	0.00283001	0.437035	0.00757341	OEP; Epibranchial

## Sheet: SU 12h
Normalized NanoString data after 12hrs culture
DMSO samples (3 biological replicates)
SU5402 samples (3 biological replicates)
Fold Change = SU5402/DMSO			(Highlited in red >=1.25; Highlited in blue <=0.25)
p-value <=0.05 highlited in green
Genes	12 HRS
	DMSO				SU5402				Fold Change	P-Value	Expression Domain
	1	2	3	AVG	1	2	3	AVG
Upregulated genes (FC>=1.25; pvalue<=0.05)
ERNI	0.038746	0.0604613	0.0755935	0.0582669	0.121122	0.106869	0.106839	0.11161	1.91549	0.0103555	Neural plate border; PPR
GATA2	0.00352791	0.00472876	0.00702532	0.005094	0.0090914	0.00745681	0.0103518	0.00896667	1.76024	0.0431008	Non-neural ectoderm
Upregulated genes (Not significant)
SIX3	1.28447e-06	-4.14174e-06	7.5742e-06	1.57231e-06	7.95778e-06	1.95892e-05	2.37622e-06	9.97439e-06	6.34379	0.240213	Forebrain; later otic vesicle
KERATIN19	0.00170934	0.00186582	0.00324615	0.00227377	0.00280311	0.00262307	0.00590959	0.00377859	1.66182	0.268895	Non-neural ectoderm
KREMEN1	0.000435331	0.000417766	0.00077342	0.000542172	0.000504658	0.00042165	0.00128734	0.000737881	1.36097	0.548579	Neural Plate
ZIC1	0.000569966	0.000273112	0.000295392	0.00037949	0.000550108	0.000464921	0.000486205	0.000500411	1.31864	0.288265	aPPR; Neural Plate
CITED2	0.00499282	0.00454041	0.00430732	0.00461352	0.00622158	0.00671579	0.00475065	0.00589601	1.27799	0.108851	Mesoderm; PPR
IRX2	0.000985927	0.00107323	0.000893553	0.000984237	0.00150455	0.0014241	0.000817009	0.00124855	1.26855	0.301762	Neural Plate; mesoderm
CXXC6-like	0.000226346	0.00018421	0.000255348	0.000221968	0.00023196	0.000273807	0.000328679	0.000278149	1.2531	0.181705	aPPR; Neural Plate
Not changing genes
DACH1	0.00367862	0.00359112	0.00403202	0.00376725	0.00507235	0.00426917	0.0047304	0.00469064	1.24511	0.0264456
OTX2	0.00251514	0.00222745	0.000685823	0.00180947	0.00257262	0.0033136	0.000781003	0.00222241	1.22821	0.683816
SOX2	0.00225591	0.00225608	0.000768414	0.00176014	0.00259534	0.00286647	0.000956532	0.00213945	1.2155	0.650479
ADNP2	0.00105023	0.00151322	0.00187213	0.00147853	0.00201424	0.00127986	0.0020007	0.00176493	1.19371	0.4467
DLX3	0.000415236	0.000514202	0.000758403	0.000562614	0.000537122	0.000576704	0.000891271	0.000668366	1.18797	0.523603
MSX1	0.0169753	0.0207206	0.0195792	0.0190917	0.0201974	0.0180817	0.0294709	0.0225833	1.18289	0.395155
ZIC2	0.00958648	0.0103537	0.00503312	0.00832443	0.0118346	0.0112178	0.00641142	0.00982127	1.17981	0.564554
SOX3	0.00210721	0.00243388	0.00176952	0.00210354	0.00258236	0.00285745	0.00185443	0.00243141	1.15587	0.40847
BMP4	0.00156466	0.00215663	0.00224755	0.00198961	0.00252392	0.00210381	0.00220549	0.00227774	1.14482	0.311089
MORC2	0.00223582	0.00210088	0.00222502	0.00218724	0.00260833	0.0023995	0.00248678	0.0024982	1.14217	0.0139473
AXIN2	0.00367058	0.00330784	0.0029258	0.00330141	0.00347837	0.00368862	0.00405304	0.00374001	1.13285	0.183158
CDKN1B	0.00124314	0.00125706	0.00143665	0.00131228	0.00138768	0.00138623	0.00163164	0.00146852	1.11906	0.202634
IRX3	0.0115477	0.0134065	0.0097233	0.0115592	0.0144837	0.0147155	0.00894983	0.0127163	1.10011	0.621129
TGIF2	0.00332897	0.00465794	0.00569636	0.00456109	0.00524766	0.00427638	0.00542351	0.00498252	1.0924	0.614342
MLLT10	0.000819141	0.000642282	0.000760906	0.000740776	0.00072866	0.000686685	0.00100829	0.000807878	1.09058	0.586363
LEF1	0.00442012	0.00430987	0.00477284	0.00450094	0.0043971	0.0045937	0.00572056	0.00490379	1.0895	0.407123
CCND1	0.0123997	0.0137621	0.0114552	0.012539	0.0146752	0.0147858	0.011486	0.013649	1.08852	0.432248
ZIC3	0.0121345	0.0113633	0.00608679	0.00986152	0.0120943	0.0132083	0.00669722	0.0106666	1.08164	0.785516
FSTL4	0.00102813	0.000613652	0.000708348	0.000783375	0.000978633	0.000740774	0.000814759	0.000844722	1.07831	0.691509
SALL1	0.0160188	0.0196507	0.0180074	0.0178923	0.0206681	0.0174164	0.0185859	0.0188901	1.05577	0.520068
DNMT3B	0.00867016	0.0116646	0.0112925	0.0105424	0.0125261	0.010365	0.0103541	0.0110817	1.05115	0.673215
ZNF423	0.0101331	0.00995892	0.00751086	0.00920094	0.0103932	0.0101126	0.00847726	0.00966101	1.05	0.679978
SALL4	0.00411066	0.00433548	0.00380176	0.00408264	0.00446203	0.00420066	0.00387751	0.00418006	1.02386	0.692594
EEF1A1	0.163008	0.133943	0.155111	0.150687	0.148385	0.148816	0.158525	0.151909	1.00811	0.901714
TP53	0.00705052	0.00722103	0.00764601	0.00730585	0.00734808	0.00707458	0.00765812	0.00736026	1.00745	0.834784
ZFHX1B	0.00597947	0.00507533	0.00308597	0.00471359	0.00472174	0.0058125	0.00369748	0.00474391	1.00643	0.978357
SETD2	0.00347968	0.00339373	0.00292079	0.00326473	0.00321216	0.00368501	0.00291435	0.00327051	1.00177	0.984742
TRIM24	0.00324659	0.00306524	0.00304092	0.00311758	0.00319918	0.00303955	0.00305162	0.00309678	0.993328	0.813859
STOX2	0.00124314	0.00169102	0.00135656	0.00143024	0.00153052	0.00132854	0.0013976	0.00141889	0.992061	0.942113
ING5	0.000911576	0.000874331	0.00106124	0.000949048	0.00085527	0.000874193	0.00109155	0.000940339	0.990823	0.931298
ZNF217	0.0127253	0.0120082	0.0105943	0.0117759	0.0120359	0.0122563	0.0104058	0.011566	0.982175	0.818323
GATA3	0.000981908	0.00223348	0.00346139	0.00222559	0.00237134	0.00151064	0.00266231	0.00218143	0.980157	0.95836
YEATS4	0.00406846	0.00362728	0.00398947	0.00389507	0.00378678	0.00372648	0.00388651	0.00379992	0.975572	0.543852
HPRT1	0.00287885	0.00301551	0.00334876	0.00308104	0.00267326	0.00291334	0.00341393	0.00300018	0.973754	0.770462
AP-2	0.0119255	0.0146752	0.0120334	0.012878	0.0134448	0.0108554	0.0133155	0.0125386	0.973642	0.796582
PHF10	0.00662853	0.00600503	0.00616187	0.00626515	0.00621833	0.00585217	0.00621564	0.00609538	0.972903	0.489398
LMX1B	0.00326065	0.00291757	0.00179705	0.00265842	0.00289726	0.00255636	0.002282	0.00257854	0.96995	0.874968
TBL1XR1	0.00520783	0.00521396	0.00471778	0.00504652	0.00480939	0.00527522	0.00456162	0.00488208	0.967414	0.569959
FOXN2	0.00132553	0.00135048	0.00122642	0.00130081	0.00132925	0.001242	0.00119957	0.00125694	0.966273	0.460428
MIER1	0.00133156	0.00121186	0.00108126	0.00120822	0.00116043	0.00121315	0.00112756	0.00116705	0.965919	0.618749
N-MYC	0.0106756	0.0130343	0.0120884	0.0119328	0.0117632	0.011692	0.0109932	0.0114828	0.962288	0.569957
MEF2D	0.00193842	0.0023721	0.00259043	0.00230032	0.00221551	0.00190909	0.00232025	0.00214829	0.933909	0.541205
HMGXB4	0.000855311	0.000805018	0.000886044	0.000848791	0.000741646	0.000758803	0.000871018	0.000790489	0.931312	0.282076
PAX6	0.000760866	0.00196225	0.00103621	0.00125311	0.000949416	0.00147999	0.0010533	0.0011609	0.926416	0.82815
TBX3	0.000407198	0.000440369	0.000971138	0.000606235	0.000147553	0.000187265	0.00133909	0.000557971	0.920387	0.916297
SIX4	0.00317424	0.00326565	0.00297835	0.00313942	0.0030401	0.00272403	0.00288735	0.00288383	0.918587	0.109403
SDHA	0.00457887	0.00513862	0.00521332	0.00497694	0.00431594	0.00443504	0.00495318	0.00456805	0.917845	0.217858
ZHX2	0.00303358	0.00296579	0.00229009	0.00276316	0.00274143	0.00257258	0.00224599	0.00252	0.912002	0.431663
POGZ	0.00183593	0.00159459	0.00178704	0.00173919	0.00161168	0.00146737	0.0016654	0.00158148	0.909323	0.170328
EZH2	0.011403	0.0111945	0.0105918	0.0110631	0.0100621	0.0100801	0.00978922	0.00997714	0.901839	0.014101
PTPRU	0.000662402	0.000722143	0.000785934	0.000723493	0.000679964	0.000724547	0.000551466	0.000651992	0.901173	0.319544
AATF	0.00417094	0.00445603	0.00419219	0.00427306	0.00383547	0.00390677	0.00378299	0.00384175	0.899063	0.0118692
BCL7A	0.00739414	0.00669666	0.00636459	0.00681847	0.00604303	0.00620735	0.00612112	0.00612383	0.898125	0.0864766
HDAC1	0.0050109	0.00523957	0.00480037	0.00501695	0.00453345	0.00450896	0.00438834	0.00447692	0.892359	0.0159372
GAPDH	0.36959	0.357736	0.37323	0.366852	0.307189	0.332542	0.341129	0.326953	0.89124	0.023606
ECE1	0.00308985	0.00381714	0.00416216	0.00368972	0.0033615	0.00289892	0.00356246	0.00327429	0.88741	0.326793
PHF20	0.007577	0.00670118	0.00690269	0.00706029	0.00610796	0.00668874	0.0059591	0.00625193	0.885506	0.0796692
HOMER2	0.000943728	0.00139117	0.00116385	0.00116625	0.00113771	0.00109235	0.000866517	0.00103219	0.885053	0.433173
DNAJC1	0.00306573	0.00335907	0.00320861	0.00321114	0.0029492	0.00272764	0.00284909	0.00284198	0.885038	0.0254324
CHD7	0.00592722	0.00554395	0.00527089	0.00558069	0.00473148	0.00506247	0.00498694	0.00492696	0.88286	0.0384298
GEMININ	0.0011286	0.0011109	0.00133154	0.00119035	0.00103382	0.000957129	0.00115231	0.00104776	0.880211	0.191167
TOX3	0.000545852	0.000467491	0.000578204	0.000530516	0.00048518	0.000520813	0.000387189	0.000464394	0.875362	0.270321
SOX9	0.000204241	0.000208319	0.000167751	0.000193437	0.000215728	0.000109737	0.000182406	0.00016929	0.875169	0.514982
ZNF462	0.0110373	0.0107831	0.0100512	0.0106239	0.00921152	0.00955004	0.0090781	0.00927989	0.873494	0.014774
HIF1A	0.0160349	0.0138058	0.0116554	0.013832	0.0125293	0.0125303	0.0111867	0.0120821	0.873488	0.261994
MYNN	0.00234634	0.00237813	0.0022075	0.00231066	0.00197203	0.00220117	0.00186568	0.00201296	0.871164	0.0565008
RYBP	0.00216549	0.00235704	0.00222753	0.00225002	0.0019558	0.00198121	0.00192644	0.00195448	0.868653	0.00726747
PDLI4	0.00466929	0.00530738	0.00330872	0.00442846	0.00432568	0.00432867	0.00282209	0.00382548	0.863838	0.479469
PSIP1	0.00633314	0.00690611	0.00574141	0.00632688	0.0053483	0.00591167	0.00510396	0.00545464	0.862137	0.102034
SP4	0.00228405	0.00204513	0.00182458	0.00205125	0.00175777	0.00184779	0.00169915	0.00176824	0.862029	0.112438
EYA1	0.00168723	0.00109885	0.000903564	0.00122988	0.00112472	0.00120594	0.000837262	0.00105597	0.858598	0.541274
LRP11	0.000702591	0.000720636	0.000668304	0.000697177	0.000576079	0.00067767	0.000533463	0.000595737	0.854499	0.0893925
IRX1	0.00136974	0.00248662	0.00317858	0.00234498	0.00240381	0.00147999	0.00212672	0.00200351	0.854381	0.596043
CNTNAP5	0.00043935	0.000518723	0.000272867	0.000410313	0.000387787	0.00043427	0.000227413	0.000349824	0.852577	0.561978
WHSC1	0.00803918	0.00872484	0.00788377	0.00821593	0.00716953	0.00705475	0.00678048	0.00700159	0.852196	0.0127336
HSF2	0.00292105	0.00329578	0.00314354	0.00312012	0.00282584	0.00253472	0.00254754	0.00263603	0.844849	0.0285214
SIX1	0.00658231	0.00600805	0.0034714	0.00535392	0.00554308	0.00534734	0.0025993	0.00449657	0.839866	0.559282
BCL2	0.001213	0.00111994	0.00104122	0.00112472	0.000887734	0.00102744	0.000868767	0.000927982	0.825079	0.0492504
PCNA	0.0302017	0.0272647	0.0258061	0.0277575	0.0220511	0.0237736	0.0225736	0.0227994	0.821379	0.0234153
DLX5	0.00246289	0.00297784	0.00251785	0.00265286	0.00220253	0.00200104	0.00217398	0.00212585	0.801343	0.0394782
NFKB1	0.00121099	0.00167144	0.00145667	0.00144637	0.00122211	0.00102925	0.00106905	0.0011068	0.765231	0.0798263
FOXG1	0.000214289	0.000205305	0.00018527	0.000201622	0.000160539	0.000133176	0.000168903	0.000154206	0.764829	0.0262884
Downregulated genes (Not significant)
HESX1	0.000598098	0.000533791	0.000425536	0.000519142	0.000371555	0.000401817	0.00039394	0.000389104	0.749514	0.0638584	Anterior Neural Plate; Otic
FOXM1	0.00156867	0.00120432	0.000896055	0.00122302	0.00081956	0.00109956	0.000805757	0.000908293	0.742666	0.220017	Neural Plate; OEP
HEY1	0.00444624	0.00515218	0.00334626	0.00431489	0.00334526	0.00368862	0.00241702	0.0031503	0.730099	0.146873	Notch target; Neural Crest; Late otic & epibranchial
GPR160	0.000340886	0.000238455	0.000107685	0.000229009	0.000108596	0.000286427	0.000105893	0.000166972	0.729109	0.529075	aPPR; Neural Plate
DBX2	0.000137929	0.00017969	0.000220309	0.000179309	9.23644e-05	9.17076e-05	0.000198158	0.00012741	0.710561	0.290305	Neural Tube
SSTR5	8.16634e-05	0.000148047	-1.99562e-05	6.99179e-05	7.28859e-05	7.3678e-05	1.25853e-07	4.88966e-05	0.699343	0.719834	aPPR
HEY2	0.00112659	0.00154034	0.0015743	0.00141375	0.0010533	0.000757	0.00114556	0.000985288	0.696934	0.0821719	Epibranchial gene; lateral OEP
FOXI3	0.00256336	0.00420891	0.00302591	0.00326606	0.00256288	0.00164225	0.00194219	0.00204911	0.627395	0.0954596	OEP; Epibranchial
DLX6	0.00110248	0.0018854	0.00105373	0.0013472	0.00106953	0.00072635	0.000589722	0.000795202	0.590261	0.144505	aPPR
PNOC	0.000407198	0.000658857	0.000280375	0.00044881	0.00027741	0.000264792	0.000195908	0.000246036	0.548197	0.150096	anterior Neural Plate; later otic
CXCL14	0.000758856	0.00100994	0.00120139	0.000990064	0.000261178	0.000762409	0.000598723	0.00054077	0.546197	0.0830342	Otic gene; tip OEP; FGF responsive gene (Yang et al. 2013)
EYA2	0.00565193	0.00456452	0.00261796	0.00427813	0.00227395	0.0028899	0.00101504	0.00205963	0.481432	0.101	PPR; OEP
TBX1	0.00167317	0.000853236	0.000570696	0.00103237	0.000426744	0.000371167	0.00039619	0.000398034	0.385555	0.127806	Mesoderm
PAX2	0.00308784	0.00154185	0.000342945	0.00165754	0.000137814	0.000172841	8.33894e-05	0.000131348	0.0792426	0.12728	OEP; Otic & Epibranchial placodes
Downregulated genes (FC>=0.75; pvalue<=0.05)
GBX2	0.00457284	0.00484027	0.00326868	0.00422726	0.00241355	0.00212905	0.00172166	0.00208809	0.493957	0.0151992	OEP; FGF responsive gene in mouse (Urness et al., 2010)
ETV5	0.00253523	0.00237964	0.00188214	0.00226567	0.000858516	0.000710123	0.000645981	0.000738207	0.325823	0.00179023	OEP; FGF responsive gene (Yang et al. 2013)
SOX10	0.000923633	0.00111241	0.000738381	0.000924807	0.000257931	0.000194476	0.000317428	0.000256612	0.277476	0.00418323	Neruarl crest; Otic

## Sheet: SU 24h
Normalized NanoString data after 24hrs culture
DMSO samples (3 biological replicates)
SU5402 samples (3 biological replicates)
Fold Change = SU5402/DMSO			(Highlited in red >=1.25; Highlited in blue <=0.25)
p-value <=0.05 highlited in green
Genes	24 HRS
	DMSO				SU5402				Fold Change	P-Value	Results
	1	2	3	AVG	1	2	3	AVG
Upregulated genes (FC>=1.25; pvalue<=0.05)
GATA2	0.00337901	0.0021907	0.00360276	0.00305749	0.00954199	0.00789479	0.0100729	0.0091699	2.99916	0.0014932	Non-neural ectoderm
KERATIN19	0.00359693	0.00206261	0.00304132	0.00290029	0.00663079	0.00912027	0.00753139	0.00776081	2.67588	0.00472426	Non-neural ectoderm
DACH1	0.00190438	0.00165903	0.00232697	0.00196346	0.00285344	0.00381703	0.00284263	0.00317104	1.61503	0.0328944	Ubiquitous
CITED2	0.00318403	0.00371924	0.00334474	0.003416	0.00454964	0.00444052	0.00456822	0.00451946	1.32303	0.00251189	Mesoderm; PPR
Upregulated genes (Not significant)
ERNI	0.0725296	0.0598029	0.108782	0.0803715	0.104178	0.24897	0.204724	0.185958	2.31372	0.080095	Neural plate border; PPR
DLX3	0.000562456	0.000405985	0.000793139	0.000587193	0.00092524	0.000964754	0.00144108	0.00111036	1.89096	0.0592973	aPPR; late otic
HEY2	0.000356007	0.00022836	0.000585284	0.000389884	0.000377026	0.00098267	0.000691507	0.000683735	1.75369	0.222572	Notch target; Epibranchial gene; lateral OEP
BMP4	0.00104417	0.000787819	0.0010655	0.00096583	0.00121567	0.00236581	0.00131225	0.00163124	1.68896	0.153978	Border region; neural crest
KREMEN1	0.00187816	0.00141615	0.000826587	0.00137363	0.00282079	0.00163124	0.00173779	0.00206327	1.50206	0.229555	Neural Plate
CDKN1B	0.00143249	0.0012784	0.00189931	0.00153673	0.00175014	0.00251631	0.00260449	0.00229031	1.49038	0.0840031
AXIN2	0.00230908	0.00248674	0.00181091	0.00220224	0.0033965	0.00245181	0.00298318	0.00294383	1.33674	0.0946966	Wnt target
SOX9	0.000102042	0.000144985	9.78998e-05	0.000114976	0.000134713	0.000140603	0.00017227	0.000149195	1.29762	0.146731	Neural Crest
MSX1	0.0110848	0.00971862	0.00479972	0.00853438	0.0132798	0.00804887	0.0113886	0.0109058	1.27786	0.387131	Neural Crest
TGIF2	0.00452267	0.00429199	0.0030222	0.00394562	0.00488991	0.005623	0.00431836	0.00494376	1.25297	0.171615	Ubiquitous
Not changing genes
MEF2D	0.00175855	0.00152369	0.0018802	0.00172081	0.00173639	0.00258439	0.0020384	0.00211973	1.23182	0.212657
GATA3	0.00184375	0.00134849	0.00213106	0.00177443	0.00195293	0.00182115	0.00241709	0.00206372	1.16303	0.376981
IRX3	0.00890398	0.00865528	0.00565503	0.0077381	0.00995788	0.00760813	0.0084098	0.0086586	1.11896	0.502731
CXXC6-like	0.000197074	0.000253735	0.000133737	0.000194849	0.000203454	0.000205102	0.000223022	0.000210526	1.08046	0.679261
SSTR5	-4.21444e-05	-1.45151e-05	-7.22222e-06	-2.12939e-05	-1.30817e-05	-2.42273e-05	-3.07406e-05	-2.26832e-05	1.06524	0.912097
SIX4	0.00243524	0.00261361	0.00231024	0.00245303	0.00293077	0.00249122	0.00227264	0.00256488	1.0456	0.626643
CXCL14	0.0021354	0.00246257	0.00160306	0.00206701	0.00214368	0.00232998	0.00197984	0.00215117	1.04071	0.770938
TP53	0.00842227	0.00781066	0.0080155	0.00808281	0.0083837	0.00868669	0.00799987	0.00835675	1.03389	0.364401
HPRT1	0.00273181	0.00279728	0.00263277	0.00272062	0.00250458	0.00320429	0.00269818	0.00280235	1.03004	0.721955
HMGXB4	0.000782013	0.000750361	0.000711908	0.000748094	0.000823846	0.00080709	0.000640754	0.00075723	1.01221	0.889719
ZIC1	0.00171759	0.00187653	0.00032009	0.00130474	0.00196839	0.000366349	0.00160115	0.00131196	1.00554	0.99217
EEF1A1	0.158671	0.14664	0.181297	0.162203	0.17503	0.152698	0.161448	0.163059	1.00528	0.946812
ADNP2	0.00143249	0.00156961	0.000714297	0.0012388	0.000997419	0.00154166	0.0011639	0.00123432	0.996387	0.989182
ZNF217	0.00932016	0.00996512	0.00978107	0.00968878	0.00884426	0.0104067	0.00962005	0.00962366	0.993278	0.900706
MORC2	0.00201743	0.00208557	0.00191842	0.00200714	0.0018945	0.00225831	0.0017456	0.00196614	0.97957	0.81017
MLLT10	0.00101468	0.00145603	0.000592451	0.00102105	0.000877121	0.00112242	0.000953078	0.000984205	0.963913	0.894008
TRIM24	0.00249915	0.00271149	0.00208088	0.00243051	0.00241349	0.00238731	0.00218675	0.00232919	0.958314	0.63681
ING5	0.0009475	0.000959402	0.00073341	0.000880104	0.0009493	0.000846506	0.000691507	0.000829104	0.942052	0.652294
BCL2	0.00151605	0.00138353	0.00170101	0.00153353	0.00132566	0.00168499	0.00131615	0.00144227	0.940488	0.581435
SETD2	0.00255977	0.00262449	0.00201399	0.00239941	0.00232069	0.00224756	0.00217895	0.00224907	0.93734	0.489727
DNMT3B	0.0099264	0.00935974	0.0048929	0.00805968	0.00810357	0.00764396	0.00689112	0.00754622	0.936293	0.768584
LEF1	0.00635941	0.00586162	0.00545912	0.00589338	0.00692981	0.00464118	0.00498205	0.00551768	0.93625	0.646538
MYNN	0.00224846	0.00218345	0.00194709	0.00212633	0.00205776	0.00206123	0.00182368	0.00198089	0.9316	0.294554
FOXN2	0.00136859	0.00150557	0.00103205	0.00130207	0.00112803	0.00150224	0.000992118	0.00120746	0.92734	0.672081
HDAC1	0.00436374	0.00413128	0.00452258	0.0043392	0.00403579	0.00399261	0.00400213	0.00401018	0.924175	0.0451647
CCND1	0.0170374	0.0134016	0.0123852	0.0142748	0.014512	0.0107901	0.0142463	0.0131828	0.923504	0.587221
ECE1	0.00321844	0.00305828	0.00224096	0.00283923	0.00274517	0.00279222	0.0023273	0.00262156	0.923338	0.553347
PHF10	0.0055713	0.00552691	0.00479972	0.00529931	0.00531095	0.00507476	0.0042637	0.00488314	0.921467	0.361052
EYA1	0.00121621	0.00124578	0.00112045	0.00119415	0.00146658	0.000559845	0.00122246	0.00108296	0.906891	0.705176
YEATS4	0.00381976	0.00395486	0.00276896	0.00351453	0.00321949	0.00317921	0.00314715	0.00318195	0.905371	0.425709
PNOC	0.000382223	0.000248902	0.000391764	0.000340963	0.000169083	0.000226601	0.000527537	0.000307741	0.902563	0.796157
MIER1	0.00132927	0.00122282	0.00124946	0.00126718	0.00113146	0.00120483	0.00108972	0.00114201	0.901216	0.0542821
PHF20	0.00639874	0.0064537	0.00590111	0.00625118	0.00613241	0.00555133	0.00513431	0.00560602	0.896793	0.129436
RYBP	0.00199777	0.00196836	0.0015266	0.00183091	0.00173123	0.00168499	0.00148012	0.00163212	0.891423	0.30918
NFKB1	0.00106383	0.00111044	0.00103444	0.00106957	0.00084275	0.00122992	0.000785204	0.000952623	0.890658	0.454616
TBL1XR1	0.00513711	0.00545441	0.00438879	0.00499343	0.00451183	0.00418969	0.00459555	0.00443236	0.887637	0.173501
STOX2	0.00128503	0.00117086	0.000695184	0.00105036	0.00107647	0.000961171	0.000757876	0.000931839	0.887164	0.59105
POGZ	0.00178149	0.00168803	0.00154094	0.00167015	0.00162812	0.00144849	0.001363	0.00147987	0.886071	0.143912
ZNF462	0.0124824	0.0118296	0.0108896	0.0117339	0.0116025	0.00982259	0.00902273	0.0101493	0.864955	0.150173
GAPDH	0.380099	0.405822	0.379022	0.388314	0.36652	0.311931	0.32525	0.334567	0.861588	0.0447276
SDHA	0.00494213	0.0046702	0.00388229	0.00449821	0.00389487	0.00406786	0.00353365	0.00383213	0.851924	0.133557
HIF1A	0.011501	0.0124881	0.0136109	0.0125333	0.0113671	0.0105607	0.0100456	0.0106578	0.850357	0.0598919
DLX5	0.00135384	0.000990819	0.00286452	0.00173639	0.0016728	0.00125142	0.00149574	0.00147332	0.848493	0.67702
PTPRU	0.000859022	0.000682694	0.000814641	0.000785452	0.00063137	0.000610011	0.000742259	0.000661213	0.841825	0.137141
SIX1	0.00354614	0.00470282	0.00358126	0.00394341	0.00460807	0.00111167	0.0041661	0.00329528	0.835643	0.607045
BCL7A	0.00652162	0.00659991	0.00624993	0.00645715	0.00574402	0.00534709	0.00486883	0.00531998	0.823889	0.014316
CHD7	0.00537141	0.00573232	0.00608508	0.0057296	0.00497068	0.00477376	0.00424418	0.00466288	0.813822	0.0234675
SALL4	0.00250898	0.00303895	0.00172729	0.00242507	0.00185153	0.00224398	0.0017495	0.00194834	0.803415	0.309251
AP-2	0.0125529	0.0108532	0.0170966	0.0135009	0.0137387	0.00825311	0.0104711	0.010821	0.801499	0.33578
EZH2	0.00946762	0.00993129	0.00769297	0.00903062	0.00758458	0.00728563	0.00680914	0.00722645	0.800216	0.0659829
SALL1	0.0086025	0.00605495	0.00626426	0.0069739	0.00606195	0.00465193	0.00568478	0.00546622	0.783811	0.176189
HEY1	0.0028334	0.00433791	0.00432906	0.00383345	0.00258879	0.00324371	0.00288948	0.00290733	0.758409	0.158277
Downregulated genes (Not significant)
ZIC3	0.00663632	0.00506895	0.00311299	0.00493942	0.00474383	0.00154524	0.00461897	0.00363602	0.736122	0.422571	Neural Plate and cells sourroundin Otic vesicle
FOXM1	0.000782013	0.000809569	0.00115151	0.000914364	0.000779164	0.000545512	0.000691507	0.000672061	0.735004	0.151663	Neural Plate; OEP
PSIP1	0.00604319	0.00634012	0.00425739	0.0055469	0.00464759	0.00360562	0.00390063	0.00405128	0.730369	0.106548	Ubiquitous
SP4	0.00201579	0.00218224	0.00196621	0.00205474	0.00190137	0.00128366	0.00129273	0.00149259	0.72641	0.0588229	Weak expression neural palte
AATF	0.00409339	0.00442732	0.00302937	0.00385003	0.00306826	0.00259872	0.00265524	0.00277407	0.720533	0.0736717	Neural Plate; PPR (broad expression in the head ectoderm)
DNAJC1	0.00325776	0.00318032	0.00236758	0.00293522	0.0022932	0.00207915	0.00186662	0.00207966	0.708518	0.0509437	Ubiquitous
WHSC1	0.00796841	0.00825049	0.00524649	0.00715513	0.00562888	0.00434377	0.00471267	0.00489511	0.684139	0.0935127	Histone methyltransferase (H3K27me3); Neural plate and PPR; Otic
PDLI4	0.00363625	0.0034099	0.00484989	0.00396535	0.00293421	0.00212215	0.00286606	0.00264081	0.66597	0.0625775	Neural Plate; Maybe otic
ZFHX1B	0.00710165	0.00640174	0.00614481	0.0065494	0.00576636	0.0030968	0.00414658	0.00433658	0.662134	0.0555567	Neural Tube
GEMININ	0.00111463	0.00110078	0.0008457	0.00102037	0.000894306	0.000524012	0.000586098	0.000668139	0.654802	0.0708204	Neural Plate
ZNF423	0.00880239	0.00840395	0.00463965	0.007282	0.00650018	0.00340854	0.00434569	0.00475147	0.652495	0.191401	Neural Plate
CNTNAP5	0.000270806	0.000368527	0.000241248	0.000293527	0.000272196	0.000133436	0.000164461	0.000190031	0.647406	0.143497	aPPR
GPR160	0.000144643	0.000151027	9.55107e-05	0.000130393	0.000115809	5.10213e-05	8.63807e-05	8.44035e-05	0.647299	0.14754	aPPR; Neural Plate
IRX1	0.00343636	0.00263174	0.00246076	0.00284295	0.00221758	0.00098267	0.00229607	0.00183211	0.644438	0.124311	PPR
HSF2	0.00300052	0.00347153	0.00200443	0.00282549	0.00198902	0.00191074	0.00146841	0.00178939	0.633301	0.0882824	Neural Tube; OEP; Otic Placode
LMX1B	0.00226484	0.00438261	0.00221229	0.00295325	0.00322808	0.000638677	0.00172217	0.00186298	0.630823	0.352278	anterior Neural Plate (weak); later otic
FSTL4	0.000272445	0.000477277	0.000530334	0.000426685	0.000310003	0.000165686	0.000324527	0.000266739	0.625142	0.162509	anterior Neural Plate; later otic
N-MYC	0.00952333	0.0100461	0.00465637	0.00807526	0.00613241	0.00397828	0.00443548	0.00484872	0.600442	0.153849	Neural Plate
ZIC2	0.00720651	0.00794116	0.00272117	0.00595628	0.00580417	0.00109733	0.00331502	0.00340551	0.571751	0.295951
IRX2	0.00171595	0.0016409	0.00158394	0.00164693	0.00129129	0.000438014	0.0010702	0.000933167	0.566609	0.0507952	Mesoderm
PAX6	0.00357727	0.0029604	0.00113717	0.00255828	0.00221414	0.000319766	0.00140204	0.00131198	0.512838	0.24494	aPPR; Lens
DLX6	0.000570649	0.000550985	0.00102966	0.000717099	0.000521384	0.000151353	0.000359664	0.000344133	0.479896	0.120486	aPPR
SOX10	0.0108636	0.0127056	0.0112408	0.0116034	0.00968807	0.00135533	0.00326817	0.00477052	0.411133	0.0571928	Neruarl crest; Otic
TBX1	0.000639465	0.00144515	0.000814641	0.00096642	0.000469828	0.000316183	0.000347951	0.000377987	0.391121	0.0774668	Mesoderm
FOXI3	0.000814783	0.000615027	0.00203071	0.00115351	0.000545443	0.000298267	0.000449456	0.000431055	0.373691	0.182269	OEP; Epibranchial
SOX2	0.00261875	0.00257374	0.00101533	0.00206927	0.000985389	0.000165686	0.000863285	0.000671453	0.324487	0.0754524	Neural Plate; Otic vesicle
DBX2	0.000747605	0.000640402	0.000257972	0.00054866	0.000227514	0.000165686	0.000133229	0.000175476	0.319827	0.0690276	Neural Tube
OTX2	0.000188882	0.00198528	0.000408488	0.000860883	0.000425146	3.31049e-05	0.000324527	0.000260926	0.303091	0.357785	aPPR; Neural Plate
PAX2	0.000619803	0.0021194	0.000828976	0.00118939	8.14379e-05	9.04372e-05	0.000152749	0.000108208	0.0909775	0.0826551	OEP; Otic & Epibranchial placodes
SIX3	-1.59287e-05	3.60988e-06	-7.22222e-06	-6.51367e-06	1.09778e-05	-2.0644e-05	5.51483e-05	1.51607e-05	-2.32752	0.393627	Forebrain; later otic vesicle
Downregulated genes (FC>=0.75; pvalue<=0.05)
HOMER2	0.00149639	0.00154786	0.00155766	0.00153397	0.00128785	0.000885922	0.00115218	0.00110865	0.722733	0.0236482	PPR; OEP; Otic placode
ZHX2L	0.00252045	0.0023224	0.00243448	0.00242578	0.00201307	0.00144491	0.00176121	0.00173973	0.717187	0.0169458	Nueral Plate
PCNA	0.0251332	0.0282835	0.0251504	0.026189	0.0199477	0.0150004	0.016659	0.0172024	0.656855	0.00740788	Cell Proliferation
LRP11	0.000983547	0.000923152	0.00081703	0.00090791	0.00057294	0.000337682	0.000656371	0.000522331	0.575311	0.0227614	aPPR; Neural Plate
TOX3	0.000821337	0.000840986	0.000633067	0.00076513	0.000559191	0.000248101	0.00045336	0.000420218	0.549211	0.037777	aPPR; later otic
HESX1	0.000416631	0.000506277	0.000585284	0.000502731	0.000275633	0.000262434	0.000277679	0.000271915	0.540876	0.00920444	Anterior Neural Plate; Otic
EYA2	0.00244508	0.00267282	0.00359799	0.00290529	0.00147174	0.000180019	0.00179245	0.00114807	0.395164	0.0441118	PPR; OEP
SOX3	0.00380502	0.00321778	0.00177746	0.00293342	0.00123286	0.00046668	0.00131225	0.00100393	0.342239	0.0430765	Neural Plate; Otic vesicle & Epibranchial
ETV5	0.00144724	0.00202032	0.00167712	0.00171489	0.000493887	0.000610011	0.000406512	0.00050347	0.293587	0.00236636	OEP; FGF responsive gene (Yang et al. 2013)
GBX2	0.00420317	0.00374461	0.00288602	0.00361127	0.00125004	0.000369932	0.000769588	0.000796521	0.220565	0.00368015	OEP; FGF responsive gene in mouse (Urness et al., 2010)
