# Supplementary material for: A gene network regulated by FGF signalling during ear development
Source: Sci Rep. 2017 Jul 21;7:6162. doi: 10.1038/s41598-017-05472-0 (PMC5522468; doi:10.1038/s41598-017-05472-0)
Supplement: Supplementary file 4 — Supplementry data set 3 [file 41598_2017_5472_MOESM4_ESM.xls]

## Sheet: Sheet1
GENIE3 NETWORK PREDICTIONS: TOP 500 INTERACTIONS
Normalized counts of genes were used to predict a network of interactions using GENIE3. The weight of each interaction is indicated by the value of Importance Measure (IM) which has been calculated by predicting the network a 1000 times. Higher IM values indicate more weight. This file contains the top 500 interactions from GENIE3 predictions which are analyzed in detail in the paper.
SOURCE	TARGET	IMPORTANCE MEASURE(IM)
TBL1XR1	SSTR5	0.260409
PHF20	GPR160	0.259939
PAX-6	HEY2	0.251009
FOXM1	PHF20	0.250194
PHF20	FOXM1	0.245255
CITED2	SIX1	0.203837
ZHX2	TBX3	0.200834
PSIP1	FOXM1	0.197794
FOXM1	PSIP1	0.191198
SIX1	POGZ	0.190588
MEF2D	TOX3	0.18538
TOX3	MEF2D	0.166032
TFAP2A	PAX-6	0.159982
EYA2	HSF2	0.15738
PSIP1	PCNA	0.156135
TFAP2A	CCND1	0.154914
OTX2	LMX1B	0.15479
ZNF423	STOX2	0.1493
IRX2	IRX1	0.149125
LMX1B	DACH1	0.143163
TBX3	EYA1	0.141521
FOXG1	GATA2	0.134974
TFAP2A	NFKB1	0.13419
GATA2	TGIF2	0.131892
GBX2	FOXI3	0.131051
SOX10	TOX3	0.130579
FOXG1	TGIF2	0.126814
POGZ	SIX1	0.12454
SALL4	MSX1	0.122655
ZIC1	MSX1	0.122588
SOX10	SALL1	0.121955
MYC	ZIC1	0.120432
HESX1	SOX2	0.120314
GATA2	CHD7	0.119656
POGZ	TBL1XR1	0.119373
ZNF462	GATA2	0.119056
GBX2	DLX3	0.118114
DNAJC1	LEF1	0.117768
GATA3	ZNF462	0.117286
DBX2	BCL2	0.11607
ZFHX1B	FOXI3	0.115933
LMX1B	NFKB1	0.115895
FOXI3	ZFHX1B	0.115753
DLX6	LMX1B	0.115674
SOX10	MORC2	0.114187
DNAJC1	EYA1	0.112602
SIX4	ZNF217	0.111631
LMX1B	LRP11	0.108864
MYC	YEATS4	0.107847
ZHX2	SDHA	0.107649
ETV5	EYA2	0.107035
SALL4	SALL1	0.106247
FOXG1	CHD7	0.105003
ZNF462	CITED2	0.102828
PAX2	HSF2	0.102346
POGZ	ECE1	0.101538
IRX1	MIER1	0.100301
GATA3	IRX3	0.099742
EYA1	PNOC	0.09964
SALL4	MORC2	0.098938
ZIC3	ING5	0.098739
DLX6	DLX5	0.098702
HESX1	ETV5	0.098291
IRX1	GATA3	0.098227
GEMININ	HDAC1	0.098081
SOX10	ING5	0.097624
NFKB1	DLX6	0.097157
NFKB1	ADNP2	0.096861
PAX2	CHD7	0.095918
NFKB1	PNOC	0.095852
TBX3	GATA3	0.095382
PAX-6	ING5	0.09467
DACH1	CITED2	0.09409
SOX10	CITED2	0.093917
DACH1	CXXC6-like	0.093807
DNAJC1	ZNF217	0.092606
ZFHX1B	SOX10	0.092408
DBX2	MIER1	0.091931
EYA1	CNTNAP5	0.090866
TFAP2A	DLX6	0.090453
GEMININ	PNOC	0.089883
TBL1XR1	ADNP2	0.089263
SOX9	EEF1A1	0.089145
TBL1XR1	TFAP2A	0.089132
ZNF462	TGIF2	0.088801
HSF2	PAX2	0.088702
GATA3	TGIF2	0.088686
PAX2	GATA2	0.088002
EYA2	ETV5	0.087558
LMX1A	DLX3	0.087552
GEMININ	HMGXB4	0.08634
GEMININ	RYBP	0.086213
PAX2	TGIF2	0.086107
TFAP2A	PTPRU	0.085891
FOXI3	GBX2	0.085619
GEMININ	SOX9	0.085072
DLX6	LRP11	0.085001
TBL1XR1	NFKB1	0.084962
ZIC3	SDHA	0.084858
PAX-6	LRP11	0.083951
ZFHX1B	GAPDH	0.08359
IRX2	GATA3	0.083576
IRX2	FOLLISTATIN-LIKE-4	0.083256
LEF1	KREMEN1	0.082874
MSX1	DBX2	0.082616
ZIC3	ZNF217	0.082402
SOX10	BMP4	0.081978
TFAP2A	ADNP2	0.081806
HMGXB4	GEMININ	0.08176
NFKB1	TFAP2A	0.08156
EYA2	PAX2	0.08152
PHF20	SDHA	0.080655
PHF20	WHSC1	0.080609
HMGXB4	RYBP	0.0805
SOX10	HPRT1	0.080407
ETV5	HOMER2	0.080379
TRIM24	ZIC1	0.080272
ETV5	HESX1	0.080086
HESX1	EYA2	0.079906
SOX2	HOMER2	0.079836
DLX5	GPR160	0.079667
GATA3	FOXN2	0.079485
GATA2	DBX2	0.079476
ZNF462	PAX2	0.07942
SOX10	ZFHX1B	0.079356
ZIC3	SALL1	0.079206
HMGXB4	SETD2	0.078701
OTX2	SOX9	0.078606
TRIM24	MYC	0.078053
EYA1	GAPDH	0.077966
SALL1	ZNF217	0.077886
DNAJC1	PDLI4	0.077687
SALL1	SIX4	0.077187
GATA3	GATA2	0.077135
HSF2	EYA2	0.077068
MSX1	ZIC1	0.076438
LMX1A	HEY1	0.076135
TFAP2A	LRP11	0.075968
TRIM24	SOX3	0.075576
CITED2	PAX-6	0.074998
CITED2	DACH1	0.074899
ZNF217	ING5	0.074196
NFKB1	PTPRU	0.07411
SALL1	ZIC3	0.073959
SOX9	DBX2	0.073902
FOXI3	CXCl14	0.07366
SALL4	SIX4	0.073642
GEMININ	CNTNAP5	0.07359
MYNN	CXCl14	0.073481
LMX1B	CXXC6-like	0.073323
MYNN	BCL7A	0.073104
HESX1	HOMER2	0.072402
DLX6	ADNP2	0.071723
TOX3	BMP4	0.071702
ZIC2	DNMT3B	0.07157
IRX1	POGZ	0.071231
GATA2	ETV5	0.071082
SOX10	ZIC3	0.070945
ZIC2	CXCl14	0.07055
PSIP1	BCL7A	0.070383
HMGXB4	CXCl14	0.070176
TBL1XR1	LRP11	0.069835
LMX1B	TBL1XR1	0.069446
GATA2	ZNF462	0.069416
LMX1B	DLX6	0.069374
IRX2	SIX1	0.069342
GBX2	TBX1	0.069327
MSX1	MYC	0.069283
DLX6	OTX2	0.069165
PAX2	SIX3	0.069019
SOX2	LEF1	0.068619
ZNF462	HPRT1	0.068499
FOXI3	ETV5	0.06827
MYC	EEF1A1	0.068034
EYA1	MYNN	0.068021
OTX2	DLX5	0.067794
NFKB1	CNTNAP5	0.067246
SALL4	TP53	0.066917
PSIP1	WHSC1	0.066765
SOX10	MYNN	0.066503
HMGXB4	SOX10	0.066481
ETV5	PAX2	0.066406
MSX1	TP53	0.066065
SALL4	SOX10	0.065946
LMX1B	PTPRU	0.06583
SALL4	ZIC3	0.065736
ZIC1	MYC	0.065699
PAX2	FOXG1	0.065659
MYC	SOX3	0.065645
GEMININ	DLX5	0.065549
FOXG1	FOLLISTATIN-LIKE-4	0.065349
TRIM24	SIX4	0.065243
NFKB1	HOMER2	0.065117
LMX1B	OTX2	0.065021
SOX2	HESX1	0.06502
GATA2	HSF2	0.064591
SOX9	MLLT10	0.06434
POGZ	TBX1	0.063635
GATA2	FOXG1	0.063262
SALL4	TRIM24	0.063121
ZNF217	SIX4	0.06311
TFAP2A	TBL1XR1	0.062959
EYA1	PDLI4	0.062908
EYA1	GEMININ	0.062796
ZNF423	ETV5	0.062017
ETV5	SP4	0.061897
OTX2	DLX6	0.061891
FOXM1	PCNA	0.061698
SOX10	SIX4	0.061675
ZIC3	PHF10	0.061407
NFKB1	GEMININ	0.061273
SP4	HESX1	0.060771
ZIC2	IRX1	0.060685
MSX1	TRIM24	0.06039
TBL1XR1	PTPRU	0.060381
TBL1XR1	POGZ	0.060335
ZIC1	ECE1	0.06013
TBX3	OTX2	0.059957
ZNF217	KREMEN1	0.059837
ZIC1	TRIM24	0.059779
LMX1B	SIX3	0.059466
MEF2D	BMP4	0.059288
ZIC1	SIX4	0.059125
FOXG1	DBX2	0.058816
ZHX2	CXCl14	0.058801
DLX6	TFAP2A	0.05859
EYA1	FOXN2	0.058571
MEF2D	MSX1	0.058513
PAX2	EYA2	0.058511
LMX1A	SOX3	0.058172
EYA2	FOXG1	0.058143
SP4	ZIC2	0.058104
DACH1	PTPRU	0.058048
IRX1	IRX2	0.057884
MYC	SOX9	0.057859
MYC	TP53	0.057719
FOXG1	ZNF462	0.057677
PSIP1	EZH2	0.057644
ZHX2	PHF10	0.057304
SIX4	SALL4	0.056997
ZHX2	MYNN	0.056943
PAX2	HESX1	0.056302
EYA2	GBX2	0.056173
CITED2	ECE1	0.056031
LEF1	ZNF217	0.055757
LEF1	SOX2	0.055754
LMX1B	TFAP2A	0.055668
SIX1	ECE1	0.055527
ZNF423	HESX1	0.055449
FOXM1	WHSC1	0.055438
SALL1	SOX10	0.055361
ZNF217	CXCl14	0.055031
SOX3	MLLT10	0.054726
ZIC1	TP53	0.054521
GBX2	ETV5	0.054296
LEF1	ZFHX1B	0.054178
DNAJC1	HMGXB4	0.054007
SIX4	SALL1	0.053975
ZNF462	DACH1	0.053957
DLX6	NFKB1	0.053773
ZIC2	SETD2	0.053757
GEMININ	AATF	0.053686
ZIC1	HESX1	0.05368
LMX1B	HESX1	0.053652
TBX3	PDLI4	0.053554
NFKB1	TBL1XR1	0.053496
NFKB1	ZIC2	0.053358
PAX-6	DLX6	0.053285
HSF2	FOLLISTATIN-LIKE-4	0.053238
HMGXB4	ZIC2	0.053016
HESX1	ERNI	0.052987
TRIM24	ZIC3	0.052845
LEF1	HEY1	0.052753
HESX1	SIX3	0.052733
TRIM24	SALL4	0.052378
LMX1A	FOXG1	0.052288
ETV5	SOX2	0.052227
TBL1XR1	CNTNAP5	0.052092
ETV5	ERNI	0.052077
NFKB1	DLX5	0.051945
NFKB1	LRP11	0.051896
DACH1	PHF20	0.051842
PSIP1	PHF20	0.051705
SP4	HIF1A	0.051629
ZFHX1B	LEF1	0.051533
PAX-6	MORC2	0.051496
TFAP2A	ERNI	0.051435
SALL1	TRIM24	0.051376
DLX5	SSTR5	0.05129
PSIP1	LMX1A	0.051225
ZNF462	SOX9	0.051187
POGZ	IRX1	0.051172
PHF20	YEATS4	0.050969
ZHX2	YEATS4	0.050961
DLX5	OTX2	0.050945
SOX3	PDLI4	0.050844
GATA2	HEY1	0.050654
ZIC1	BCL2	0.050481
SOX2	AXIN2	0.050465
TBL1XR1	CXXC6-like	0.050211
ZIC3	MORC2	0.050093
TBL1XR1	LMX1B	0.049907
FOXG1	PAX2	0.049887
ZNF217	ZIC3	0.049793
ZHX2	HIF1A	0.049647
ZNF423	GBX2	0.049622
LEF1	FOXG1	0.049441
MYC	TRIM24	0.049396
ZFHX1B	ZNF217	0.049396
OTX2	LRP11	0.049237
OTX2	ZIC2	0.049204
SALL4	BMP4	0.049044
FOXM1	DLX3	0.048749
PAX2	ZNF462	0.04836
SIX4	ECE1	0.048317
SIX1	PAX-6	0.048144
SOX2	SIX3	0.048108
TOX3	FOLLISTATIN-LIKE-4	0.048079
ZNF423	SIX3	0.048009
TBL1XR1	SETD2	0.04798
SALL1	CNTNAP5	0.047818
ZFHX1B	HEY1	0.047758
HMGXB4	ZFHX1B	0.047683
HESX1	SP4	0.047672
SALL4	PHF10	0.047661
PAX-6	ZIC3	0.047587
PAX-6	HPRT1	0.047577
SP4	DNMT3B	0.047523
SOX2	FOXG1	0.047413
HESX1	FOXI3	0.047412
PHF20	PHF10	0.04737
SOX9	DLX5	0.047319
CITED2	HPRT1	0.047271
GBX2	HEY1	0.047243
SALL1	DNAJC1	0.047028
ZNF423	HEY1	0.046867
PAX-6	DACH1	0.046813
MYNN	SP4	0.046796
MSX1	ZIC3	0.046762
GEMININ	DNAJC1	0.046704
MSX1	PHF10	0.046575
GATA2	GBX2	0.04644
FOXM1	EZH2	0.046425
HMGXB4	DNMT3B	0.046398
TBX3	ZHX2	0.046366
PAX-6	SOX9	0.046356
NFKB1	DNMT3B	0.04621
ZNF423	FOXG1	0.046195
TRIM24	GPR160	0.046191
TBX3	DNMT3B	0.046122
ZNF462	IRX3	0.045931
SOX10	MLLT10	0.045849
POGZ	CCND1	0.045689
SOX10	MSX1	0.045671
LMX1B	CCND1	0.045521
SIX1	WHSC1	0.045497
SIX4	KREMEN1	0.045483
TRIM24	IRX3	0.045256
TFAP2A	CXXC6-like	0.04525
OTX2	DNMT3B	0.045158
DNAJC1	RYBP	0.045112
HMGXB4	GAPDH	0.045095
NFKB1	OTX2	0.045086
GBX2	FOXG1	0.044906
SOX10	GAPDH	0.04487
GATA2	PAX2	0.044836
PSIP1	SOX9	0.044751
ZIC3	ZHX2	0.044509
TBX3	ZIC2	0.044396
SP4	HMGXB4	0.044372
TBL1XR1	DLX6	0.044371
FOXG1	HEY1	0.044252
HIF1A	FOXN2	0.044102
TBX3	BCL2	0.043964
HSF2	BCL7A	0.043928
FOXN2	SOX9	0.043833
FOXI3	KREMEN1	0.043768
SALL1	SALL4	0.043707
CITED2	SOX10	0.043648
MSX1	IRX3	0.043637
ETV5	AATF	0.043623
SALL1	RYBP	0.043609
FOXI3	SIX4	0.043597
MSX1	CXXC6-like	0.043567
ZNF423	KREMEN1	0.04354
FOXI3	DNAJC1	0.043403
ZHX2	ZIC3	0.043396
HMGXB4	KREMEN1	0.043383
GATA3	DACH1	0.04332
MSX1	EEF1A1	0.043167
PAX2	CITED2	0.042753
DLX5	DLX6	0.04266
HMGXB4	AATF	0.042585
ZIC2	KREMEN1	0.042575
TFAP2A	OTX2	0.042552
DNAJC1	CNTNAP5	0.042396
EYA2	AATF	0.042345
ZHX2	IRX1	0.042342
NFKB1	SOX2	0.042329
MSX1	YEATS4	0.042292
SOX9	PAX-6	0.042288
SOX10	MIER1	0.042245
ZIC3	PHF20	0.041963
HMGXB4	SP4	0.041877
EYA2	FOLLISTATIN-LIKE-4	0.041665
ZIC3	YEATS4	0.041659
SIX4	LEF1	0.041558
HSF2	GATA2	0.041397
PSIP1	DLX3	0.041207
FOXG1	TRIM24	0.041204
ZIC1	IRX3	0.041165
ZIC1	ZHX2	0.04116
ZNF217	ZFHX1B	0.041159
ZNF217	SALL1	0.041151
EYA2	FOXI3	0.041122
MSX1	ECE1	0.041096
SOX9	IRX2	0.041085
DNAJC1	SALL1	0.041056
ZNF217	HDAC1	0.041051
DNAJC1	SP4	0.040962
PAX-6	TFAP2A	0.040945
GBX2	FOLLISTATIN-LIKE-4	0.040886
FOXG1	SIX3	0.040758
MSX1	IRX2	0.040745
HSF2	ZNF462	0.040739
PAX2	HEY1	0.040688
ZIC1	ING5	0.040669
HIF1A	HSF2	0.040656
ZIC1	SIX3	0.040461
LMX1B	ADNP2	0.040315
SALL1	SETD2	0.040129
PAX-6	CCND1	0.040093
ZIC3	EYA1	0.040066
ZFHX1B	CITED2	0.040051
ZIC2	SALL4	0.040026
TFAP2A	DLX5	0.039773
SALL4	ECE1	0.039382
EYA1	IRX1	0.039334
SOX10	ZNF217	0.03926
IRX2	EEF1A1	0.039227
ZFHX1B	SOX2	0.039111
MYC	AXIN2	0.039068
HSF2	MYNN	0.03896
ZIC2	HMGXB4	0.03894
SALL1	PHF10	0.038839
FOXI3	LEF1	0.038791
MSX1	BMP4	0.038747
PAX-6	YEATS4	0.038695
ETV5	FOXI3	0.038694
DLX6	CCND1	0.038688
DLX6	STOX2	0.038662
TBL1XR1	DACH1	0.038658
HMGXB4	DNAJC1	0.038558
TBL1XR1	RYBP	0.038544
SOX2	HEY1	0.03844
LEF1	GBX2	0.038423
DACH1	ZNF462	0.038393
SIX4	TRIM24	0.038362
PSIP1	HIF1A	0.038244
SALL1	HDAC1	0.038225
TBX3	HMGXB4	0.038216
HSF2	KERATIN19	0.038065
NFKB1	ERNI	0.037937
SALL4	ING5	0.03786
LEF1	DNAJC1	0.037848
GEMININ	OTX2	0.037749
HIF1A	PSIP1	0.037733
SP4	SETD2	0.037718
SOX9	DLX6	0.037675
EYA2	CDKN1B	0.037637
SIX4	HPRT1	0.037596
SP4	RYBP	0.037492
SIX4	ZFHX1B	0.037476
ZNF462	CHD7	0.037455
SALL1	KREMEN1	0.03742
TBX3	CNTNAP5	0.037383
NFKB1	STOX2	0.0373
PHF20	PSIP1	0.037148
EYA2	HEY1	0.037146
ZIC1	HDAC1	0.037118
EYA1	MIER1	0.037108
HESX1	KERATIN19	0.037083
GEMININ	PDLI4	0.036907
TOX3	LMX1A	0.036905
TRIM24	YEATS4	0.036903
ZIC1	MORC2	0.036858
DNAJC1	ERNI	0.036731
MYC	IRX3	0.036727
DACH1	TBL1XR1	0.036722
SOX10	TP53	0.036716
FOXG1	SSTR5	0.036672
TRIM24	MSX1	0.03661
SP4	SIX3	0.036607
EYA2	CHD7	0.036585
DNAJC1	SETD2	0.036582
ETV5	HMGXB4	0.03656
MEF2D	YEATS4	0.03643
ZHX2	PHF20	0.036388
GEMININ	SALL4	0.036378
SIX4	HDAC1	0.036373
